# Supplementary material for: #Covid4Rheum: an analytical twitter study in the time of the COVID-19 pandemic
Source: Rheumatol Int. 2020 Sep 29;40(12):2031–7. doi: 10.1007/s00296-020-04710-5 (PMC7523492; doi:10.1007/s00296-020-04710-5)
Supplement: Supplementary file 2 — Supplementary file2 (XLSX 5936 kb) [file 296_2020_4710_MOESM2_ESM.xlsx]

## Sheet: tweets
tweet_id	screen_name	utc_date	berlin_time	source	favorites	retweets	replies	quotes	lang	text	quote	media_type	media	urls	tweet_type	tweet creator	geolocation	COVID-19 Global Rheumatology Alliance registry			specific RMD		therapeutic agents		management of RMD patients without active COVID-19 infection				management of RMD patients with active COVID-19 infection				patient education of RMD patients	Clinical data from patients with COVID-19 infection		SARS-CoV-2 basic research	patient survey	attached resources		telehealth	mobile application	promoting event
																		registry mentioned	engagement for registry	report of primary data from the registry					mentioned	guideline / recommendation (scientific society)	recommendations from individual healthcare professionals, researchers, research groups	other	mentioned	guideline / recommendation (scientific society)	recommendations from individual healthcare professionals, researchers, research groups	other		RMD patients	patients without RMDs			attached resources	type of publication
1266301171859247105	NatRevRheumatol	2020-05-29T09:31:40.000Z	29.5.2020, 11:31:40	Twitter Web App	5	3	0	0	en	#JuneIssue | The global health emergency resulting from the #COVID19 pandemic is a special concern to rheumatologists and their patients. Read our #Comment to find out more about The COVID-19 Global Rheumatology Alliance @rheum_covid #covid4rheum https://t.co/rJBNb8bTj8 https://t.co/gGpNlPc381		photo	https://pbs.twimg.com/media/EZLOFHcU0AMf9Mn.jpg	https://www.nature.com/articles/s41584-020-0418-0?error=cookies_not_supported&code=d75354e4-35b1-464a-b534-8dfe6f9987ba	tweet	scientific journal	uk	yes	no	no	no	-	no	-	no	no	no	no	no	no	no	no	no	no	no	no	no	yes peer reviewed	comment	no	no	no	-
1265655192571326464	ACR_Journals	2020-05-27T14:44:47.000Z	27.5.2020, 16:44:47	TweetDeck	3	3	0	0	en	Just accepted in Arthritis &amp; Rheumatology: Mild course of Coronavirus disease 2019 and spontaneous severe acute respiratory syndrome coronavirus 2 clearance in a patient with depleted peripheral blood B‐cells due to treatment with rituximab https://t.co/E0F7dFY79Q #Covid4Rheum				https://onlinelibrary.wiley.com/doi/abs/10.1002/art.41380	tweet	scientific journal	us	no	no	no	yes	GPA/Vasc	yes	RTX	no	no	no	no	yes	no	no	yes	no	yes	no	no	no	yes peer reviewed	case report/case series	no	no	no	-
1263964620819070976	DrTinyTree	2020-05-22T22:47:03.000Z	23.5.2020, 00:47:03	Twitter for iPhone	1	0	0	0	en	There have been a lot of questions about MIS-C, and #pedsrheum is joining in the care of these children #covid4rheum #CytokineStorm https://t.co/1ssn2VCphT	New inflammatory syndrome affecting some Utah kids after COVID-19 infections: https://t.co/629uwTgkdn https://t.co/gfFwL95uTH			https://twitter.com/abc4utah/status/1263631925941501953	tweet	healthcare professional / researcher	us	no	no	no	no	-	no	-	no	no	no	no	no	no	no	no	no	no	no	no	no	no	-	no	no	no	-
1262360824041082881	ACR_Journals	2020-05-18T12:34:08.000Z	18.5.2020, 14:34:08	TweetDeck	8	7	0	1	en	Special Collection of COVID-19 research published by the American College of Rheumatology journals https://t.co/lvV8weRRiK #Covid4MDs #Covid4Rheum				https://onlinelibrary.wiley.com/doi/toc/10.1002/(ISSN)2326-5205.COVID-19-Collection	tweet	scientific journal	us	no	no	no	no	-	no	-	no	no	no	no	no	no	no	no	no	no	no	no	no	yes peer reviewed	other	no	no	no	-
1261701531239436288	rheumed	2020-05-16T16:54:20.000Z	16.5.2020, 18:54:20	Twitter Web App	13	3	1	0	en	👀 tomorrow at 3pm! @JYazdanyMD @rheum_covid #Covid4rheum #Covid4MDs https://t.co/IeRtJhYXQz		photo	https://pbs.twimg.com/media/EYJ2j7PWoAAzY-E.jpg		tweet	healthcare professional / researcher	us	yes	no	no	no	-	no	-	no	no	no	no	no	no	no	no	no	no	no	no	no	no	-	no	no	yes	lecture
1261249647286386688	NatRevRheumatol	2020-05-15T10:58:43.000Z	15.5.2020, 12:58:43	Twitter Web App	12	14	0	0	en	Upcoming #free webinar from @RoySocMed | COVID-19 implications for lungs and fibrosis: Parallels with diffuse systemic sclerosis Wed 20 May 2020 from 12:30pm to 1:30pm BST #rheumatology #rheumtwitter #covid4rheum https://t.co/0SaKpcTEVg				https://www.rsm.ac.uk/events/rheumatology-and-rehabilitation/2019-20/rrn53/	tweet	scientific journal	uk	no	no	no	yes	SSc	no	-	no	no	no	no	no	no	no	no	no	no	no	no	no	no	-	no	no	yes	webinar
1261019273302024192	ACR_Journals	2020-05-14T19:43:18.000Z	14.5.2020, 21:43:18	TweetDeck	2	1	0	0	en	Just accepted in ACR Open Rheumatology: How to Effectively Support Patients with Rheumatic Conditions Now and Beyond COVID‐19 https://t.co/z5ZkB8JhbZ #Covid4MDs #Covid4Rheum				https://onlinelibrary.wiley.com/doi/abs/10.1002/acr2.11152	tweet	scientific journal	us	no	no	no	no	-	no	-	yes	no	yes	no	yes	no	yes	no	no	no	no	no	no	yes peer reviewed	comment	no	no	no	-
1260309525615304704	ACRheum	2020-05-12T20:43:00.000Z	12.5.2020, 22:43:00	Sprout Social	15	7	0	1	en	Have you submitted your #COVID19 cases to the @rheum_covid global registry yet? Over 1k provider cases and over 11k patient cases have been reported. https://t.co/StK3Qr2iKd #Covid4rheum				https://rheum-covid.org/	tweet	scientific society	us	yes	yes	yes	no	-	no	-	no	no	no	no	no	no	no	no	no	no	no	no	no	no	-	no	no	no	-
1259766625168916480	NatRevRheumatol	2020-05-11T08:45:43.000Z	11.5.2020, 10:45:43	Twitter Web App	28	21	0	2	en	#TrendingNow | Combating physical inactivity during the COVID-19 pandemic Read our #Comment article for #free https://t.co/1tejtQUFHu #rheumtwitter #rheumatology #COVID19 #lockdown #exercise #StayActive #arthritis #rheumatwitter #Covid4Rheum https://t.co/KXtQGvgK7U		photo	https://pbs.twimg.com/media/EXuW4VJWoAAvEPF.jpg	https://www.nature.com/articles/s41584-020-0427-z?error=cookies_not_supported&code=bdd8881b-3964-4e5b-99cf-f3bd4e39279c	tweet	scientific journal	uk	no	no	no	no	-	no	-	yes	no	yes	no	no	no	no	no	no	no	no	no	no	yes peer reviewed	comment	no	no	no	-
1258418864838316035	ACRheum	2020-05-07T15:30:12.000Z	7.5.2020, 17:30:12	Sprout Social	11	3	0	0	en	Have you submitted your #COVID19 cases to the @rheum_covid global registry yet? Over 1k provider cases and over 11k patient cases have been reported. https://t.co/StK3Qr2iKd #Covid4rheum				https://rheum-covid.org/	tweet	scientific society	us	yes	yes	no	no	-	no	-	no	no	no	no	no	no	no	no	no	no	no	no	no	no	-	no	no	no	-
1257411625335820288	mugartegil	2020-05-04T20:47:47.000Z	4.5.2020, 22:47:47	Twitter for iPhone	1	0	0	0	en	@PanlarLeague @PanlarJ #covid4rheum have you submitted your #COVID19 cases to @rheum_covid registry yet? Has enviado tu caso #COVID19 al registro @rheum_covid ? https://t.co/6Qzy4ZUdg8	Have you submitted your #COVID19 cases to the @rheum_covid global registry yet? Input your data today to help us find solutions for #rheum patients. https://t.co/StK3Qr2iKd #Covid4rheum https://t.co/sXIRl6A32z			https://twitter.com/ACRheum/status/1257338992753860610	tweet	healthcare professional / researcher	peru	yes	yes	no	no	-	no	-	no	no	no	no	no	no	no	no	no	no	no	no	no	no	-	no	no	no	-
1257342361606201346	PamelaLutalo	2020-05-04T16:12:33.000Z	4.5.2020, 18:12:33	Twitter for Android	17	4	1	0	en	Yes 👍🏾. The @rheum_covid registry is an excellent initiative by the global #Rheumatology community and I encourage all Rheumatologists to participate @eular_org @RheumatologyUK to improve our understanding of #Covid4rheum https://t.co/CGDCLG09G6	Have you submitted your #COVID19 cases to the @rheum_covid global registry yet? Input your data today to help us find solutions for #rheum patients. https://t.co/StK3Qr2iKd #Covid4rheum https://t.co/sXIRl6A32z			https://twitter.com/ACRheum/status/1257338992753860610	tweet	healthcare professional / researcher	uk	yes	yes	no	no	-	no	-	no	no	no	no	no	no	no	no	no	no	no	no	no	no	-	no	no	no	-
1257338992753860610	ACRheum	2020-05-04T15:59:10.000Z	4.5.2020, 17:59:10	Sprout Social	16	6	0	2	en	Have you submitted your #COVID19 cases to the @rheum_covid global registry yet? Input your data today to help us find solutions for #rheum patients. https://t.co/StK3Qr2iKd #Covid4rheum https://t.co/sXIRl6A32z		video	https://pbs.twimg.com/ext_tw_video_thumb/1257338957173571597/pu/img/4F0QwwuRk52G1gas.jpg	https://rheum-covid.org/	tweet	scientific society	us	yes	yes	no	no	-	no	-	no	no	no	no	no	no	no	no	no	no	no	no	no	no	-	no	no	no	-
1256595426658201601	acaeaoficial	2020-05-02T14:44:30.000Z	2.5.2020, 16:44:30	Twitter for Android	1	1	0	0	es	Actualización al 1/5 COVID19 Global Rheumatology Alliance @rheum_covid. Agentes prov de inform= 1072. Pacientes encuestados=11762. Casos con COVID-19=629 #Covid4Rheum #ACAEA #artritisreumatoide @PanlarJ @PanlarLeague @ComunidadSar @redasopan @ConArtritisSC @LeoFerreyraG					tweet	support group	arg	yes	yes	yes	no	-	no	-	no	no	no	no	no	no	no	no	no	yes	no	no	no	no	-	no	no	no	-
1256594552280035329	ACR_Journals	2020-05-02T14:41:02.000Z	2.5.2020, 16:41:02	TweetDeck	1	2	0	0	en	Just accepted in ACR Open Rheumatology: A Policy to Do Better Next Time: Lessons Learned From the COVID‐19 Pandemic https://t.co/9sV0gGQj02 #Covid4MDs #Covid4Rheum				https://onlinelibrary.wiley.com/doi/full/10.1002/acr2.11145	tweet	scientific journal	us	no	no	no	no	-	no	-	no	no	no	no	no	no	no	no	no	no	no	no	no	yes peer reviewed	comment	no	no	no	-
1256522331557695489	CREATION	2020-05-02T09:54:03.000Z	2.5.2020, 11:54:03	Buffer	1	0	0	1	en	Surgical - #covid19surgery, midwifery - #covidmaternity, and rheumatology - #covid4rheum, staff are among those who are using #COVID19-specific hashtags to share their learnings with colleagues around the world. https://t.co/Z3NithD4Vf https://t.co/nClwn2AneK		photo photo	https://pbs.twimg.com/media/EXAQZrDX0AENCuE.jpg https://pbs.twimg.com/media/EXAQZn2WsAUwfR5.jpg	https://creation.co/knowledge/hcps-collaborate-to-solve-covid-19-questions/?utm_content=buffer090fb&utm_medium=social&utm_source=twitter.com&utm_campaign=buffer	tweet	other business	uk	no	no	no	no	-	no	-	no	no	no	no	no	no	no	no	no	no	no	no	no	no	-	no	no	no	-
1256345209723641864	linakibbe	2020-05-01T22:10:14.000Z	2.5.2020, 00:10:14	Twitter for iPhone	7	1	0	0	ar	SLE patients are not immune to covid-19: importance of sending the right message across انتشرت شائعات في وسائل التواصل الإجتماعي انه لا يوجد حالات ذئبة حمراء تعرضت لفيروس كورونا وهذا يدل ان مرضى الذئبة محصنين من فيروس كورونا و 🛑هذه معلومة خاطئة #ذئبة_حمراء #covid4rheum https://t.co/4rbU8VvmIf		photo	https://pbs.twimg.com/media/EW9vSRqWABEyksj.jpg		tweet	healthcare professional / researcher	saudi	no	no	no	yes	SLE	no	-	no	no	no	no	no	no	no	no	no	yes	no	no	no	yes peer reviewed	comment	no	no	no	-
1256256071842312192	ACRheum	2020-05-01T16:16:02.000Z	1.5.2020, 18:16:02	Sprout Social	11	7	1	0	en	Our clinical guidance for the care of adult #rheum patients during #COVID19 is now available in the ACR Guideline and Criteria App! Download it from the App Store (https://t.co/YqaifIs6bH) or Google Play (https://t.co/C7jcogfJJZ) today! #Covid4rheum #Covid4MDs https://t.co/xsnW1GoTvR		photo	https://pbs.twimg.com/media/EW8ePQyWkAAZ9cV.jpg	https://apps.apple.com/us/app/guidelines-and-criteria/id1370274101 https://play.google.com/store/apps/details?id=org.rheumatology.guidelines_criteria&hl=en	tweet	scientific society	us	no	no	no	no	-	no	-	yes	yes	no	no	yes	yes	no	no	no	no	no	no	no	no	-	no	yes	no	-
1255917369534427136	ACR_Journals	2020-04-30T17:50:09.000Z	30.4.2020, 19:50:09	TweetDeck	18	14	0	2	en	Just published in Arthritis &amp; Rheumatology: American College of Rheumatology Guidance for the Management of Adult Patients with Rheumatic Disease During the COVID‐19 Pandemic https://t.co/QfpFSnaKiS #Covid4Rheum #covid4Mds				https://onlinelibrary.wiley.com/doi/10.1002/art.41301	tweet	scientific journal	us	no	no	no	no	-	no	-	yes	yes	no	no	yes	yes	no	no	no	no	no	no	no	yes peer reviewed	guideline scientific society rheumatology	no	no	no	-
1255514263378165765	ndb_org	2020-04-29T15:08:21.000Z	29.4.2020, 17:08:21	Twitter Web App	5	0	0	1	en	Congrats to @UNMC_Rheum, @Dr_K, and Dr. England! Thank you to all of the @ndb_org participants for making this possible! #Covid4Rheum #RheumCovid Patients with rheumatic diseases share COVID-19 experiences: https://t.co/SHftFuALEl				https://www.unmc.edu/news.cfm?match=25513&pk_campaign=email&pk_kwd=Patients_with_rheumatic_diseases_share_COVID19_experiences	tweet	research group	us	no	no	no	no	-	no	-	no	no	no	no	no	no	no	no	no	no	no	no	no	other	other	no	no	no	-
1254858141713313792	ACRheum	2020-04-27T19:41:09.000Z	27.4.2020, 21:41:09	Sprout Social	19	13	0	4	en	Have you submitted your #COVID19 cases to the @rheum_covid global registry yet? Input your data today to help us find solutions for #rheum patients. https://t.co/StK3QqKHlD #Covid4rheum https://t.co/HLnNiAoihE		video	https://pbs.twimg.com/ext_tw_video_thumb/1254858106208751617/pu/img/AS5a7Y_pFncR2tU4.jpg	https://rheum-covid.org/	tweet	scientific society	us	yes	yes	no	no	-	no	-	no	no	no	no	no	no	no	no	no	no	no	no	no	no	-	no	no	no	-
1254738373807181830	esr_uae	2020-04-27T11:45:14.000Z	27.4.2020, 13:45:14	Twitter Web App	0	1	0	0	en	Access now for free all #COVID19 related articles on @ACRJournal! https://t.co/k4maz8kzTS #Covid4MDs #Covid4rheum				https://novel-coronavirus.onlinelibrary.wiley.com/	tweet	scientific society	uae	no	no	no	no	-	no	-	no	no	no	no	no	no	no	no	no	no	no	no	no	no	-	no	no	no	-
1254723972459106304	ACRheum	2020-04-27T10:48:01.000Z	27.4.2020, 12:48:01	Sprout Social	3	2	0	0	en	Our clinical guidance for the care of adult #rheum patients during #COVID19 is now available in the ACR Guideline and Criteria App! Download it from the App Store (https://t.co/YqaifIs6bH) or Google Play (https://t.co/C7jcogfJJZ) today! #Covid4rheum #Covid4MDs https://t.co/2xUzdjayRs		photo	https://pbs.twimg.com/media/EWmszaCXsAE6w7r.jpg	https://apps.apple.com/us/app/guidelines-and-criteria/id1370274101 https://play.google.com/store/apps/details?id=org.rheumatology.guidelines_criteria&hl=en	tweet	scientific society	us	no	no	no	no	-	no	-	yes	yes	no	no	yes	yes	no	no	no	no	no	no	no	no	-	no	yes	no	-
1254444130844975105	ACRheum	2020-04-26T16:16:01.000Z	26.4.2020, 18:16:01	Sprout Social	21	16	1	3	en	All articles related to #COVID19 published in our @ACR_Journals can now be accessed for free! Wiley has also opened access to full-text COVID-19 articles from their other journals and select book chapters. https://t.co/yAtLhWaQzi #Covid4Rheum #Covid4MDs https://t.co/urzDh9uKYU		photo	https://pbs.twimg.com/media/EWiuSdLWAAAcAZP.jpg	https://novel-coronavirus.onlinelibrary.wiley.com/	tweet	scientific society	us	no	no	no	no	-	no	-	no	no	no	no	no	no	no	no	no	no	no	no	no	no	-	no	no	no	-
1253666258618376192	ACRheum	2020-04-24T12:45:02.000Z	24.4.2020, 14:45:02	Sprout Social	25	8	0	2	en	All articles related to #COVID19 published in our @ACR_Journals can now be accessed for free! Wiley has also opened access to full-text COVID-19 articles from their other journals and select book chapters. https://t.co/yAtLhWaQzi #Covid4Rheum #Covid4MDs https://t.co/PCOO6smvxq		photo	https://pbs.twimg.com/media/EWXq0VOX0AAX1hm.jpg	https://novel-coronavirus.onlinelibrary.wiley.com/	tweet	scientific society	us	no	no	no	no	-	no	-	no	no	no	no	no	no	no	no	no	no	no	no	no	yes peer reviewed	other	no	no	no	-
1253422647104335872	ACRheum	2020-04-23T20:37:01.000Z	23.4.2020, 22:37:01	Sprout Social	7	7	0	0	en	Our clinical guidance for the care of adult #rheum patients during #COVID19 is now available in the ACR Guideline and Criteria App! Download it from the App Store (https://t.co/YqaifIauN7) or Google Play (https://t.co/C7jcofY8lp) today! #Covid4rheum #Covid4MDs				https://apps.apple.com/us/app/guidelines-and-criteria/id1370274101 https://play.google.com/store/apps/details?id=org.rheumatology.guidelines_criteria&hl=en	tweet	scientific society	us	no	no	no	no	-	no	-	yes	yes	no	no	yes	yes	no	no	no	no	no	no	no	no	-	no	yes	no	-
1253338348166410241	ACRheum	2020-04-23T15:02:02.000Z	23.4.2020, 17:02:02	Sprout Social	14	6	0	0	en	We've created guiding principles to help #rheums decide which patient scenarios might require urgent face-to-face care versus a virtual #telehealth visit we hope you'll find helpful. https://t.co/4GxqKpOSV4 #COVID19 #Covid4rheum https://t.co/DkmdOL5p4s		photo	https://pbs.twimg.com/media/EWTAlV3UcAADrZ1.jpg	https://www.rheumatology.org/Portals/0/Files/Guiding-Principles-Urgent-vs-Non-Urgent-Services.pdf#Covid4Rheum	tweet	scientific society	us	no	no	no	no	-	no	-	yes	yes	no	no	no	no	no	no	no	no	no	no	no	yes peer reviewed	guideline scientific society rheumatology	yes	no	no	-
1.25268e+18	ACRheum	2020-04-21T19:16:02.000Z	21.4.2020, 21:16:02	Sprout Social	22	8	0	0	en	All articles related to #COVID19 published in our @ACR_Journals can now be accessed for free! Wiley has also opened access to full-text COVID-19 articles from their other journals and select book chapters. https://t.co/yAtLhWaQzi #Covid4Rheum #Covid4MDs https://t.co/Ymwduos6zT		photo	https://pbs.twimg.com/media/EWJnig4XQAALbxI.jpg	https://novel-coronavirus.onlinelibrary.wiley.com/	tweet	scientific society	us	no	no	no	no	-	no	-	no	no	no	no	no	no	no	no	no	no	no	no	no	yes peer reviewed	other	no	no	no	-
1252648471586373633	ACR_Journals	2020-04-21T17:20:43.000Z	21.4.2020, 19:20:43	TweetDeck	17	7	0	1	en	Just accepted in ACR Open Rheumatology from @patti_katz’s group: Experiences of Patients with Rheumatic Diseases in the US During Early Days of the COVID‐19 Pandemic https://t.co/KNWoLARTEO #COVID19 #Covid4Rheum #RheumCovid				https://onlinelibrary.wiley.com/doi/10.1002/acr2.11148	tweet	scientific journal	us	no	no	no	yes	RA	yes	HCQ	no	no	no	no	no	no	no	no	no	no	no	no	yes	yes peer reviewed	clinical study	no	no	no	-
1252637979216097281	ACRheum	2020-04-21T16:39:01.000Z	21.4.2020, 18:39:01	Sprout Social	3	2	0	0	en	We have updated our #Telemedicine Provider Fact Sheet to cover recent coding, billing and #Medicare coverage changes by @CMSGov. New additions include telephone-only services, PT and OT e-visits, and more! https://t.co/F4ycfOgztH #COVID4rheum #COVID19 https://t.co/eeTQLKLWm3		photo	https://pbs.twimg.com/media/EWJDmmfXYAELN5p.jpg	https://www.rheumatology.org/Portals/0/Files/acr-telemedicine-fact-sheet-2020.pdf	tweet	scientific society	us	no	no	no	no	-	no	-	no	no	no	no	no	no	no	no	no	no	no	no	no	other	other resources from scientific society	yes	no	no	-
1251776535935307782	spondylitten	2020-04-19T07:35:57.000Z	19.4.2020, 09:35:57	Twitter for iPhone	2	0	0	1	no	Ferske tall viser at 526 pasienter med #revmatisme er registrert i #Covid4Rheum med #covid19 Bare en liten prosentandel har #spondyloartritt https://t.co/m2428Op8UM #axspa #psa #risikogruppe #spafonorge @rheum_covid #coronavirus				https://www.spondylitten.no/atte-prosent-med-axspa-og-ni-med-psa-er-rapportert-med-covid-19/	tweet	support group	nor	yes	no	yes	yes	SPA, PSA	no	-	no	no	no	no	no	no	no	no	no	yes	no	no	yes	other	other resources	no	no	no	-
1251776222104817672	spondylitten	2020-04-19T07:34:42.000Z	19.4.2020, 09:34:42	Twitter for iPhone	3	0	0	1	no	Global #undersøkelse blant pasienter med #revmatisme har fått stor oppslutning. Av 9500 svar har få #spondyloartrittdiagnose Det er fortsatt mulig å bidra i den globale kartleggingen. https://t.co/7061OWH0Hn #Covid4Rheum #Covid19 @rheum_covid #coronavirus #spondyloartritt #spafo				https://www.spondylitten.no/flere-tusen-har-svart-pa-undersokelsen-for-pasienter-med-revmatisme/	tweet	support group	nor	yes	yes	yes	yes	SPA	no	-	no	no	no	no	no	no	no	no	no	yes	no	no	yes	no	-	no	no	no	-
1251304936769544192	StevenEchard	2020-04-18T00:21:59.000Z	18.4.2020, 02:21:59	Twitter for iPad	1	1	0	0	en	@ACRheum has created guiding principles to help #rheums decide which patient scenarios might require urgent face-to-face care versus a virtual #telehealth #rheumresponse https://t.co/DteR9Q3YQy #COVID19 #Covid4rheum				https://www.rheumatology.org/Portals/0/Files/Guiding-Principles-Urgent-vs-Non-Urgent-Services.pdf#Covid4Rheum	tweet	healthcare professional / researcher	us	no	no	no	no	-	no	-	yes	yes	no	no	no	no	no	no	no	no	no	no	no	other	guideline scientific society rheumatology	yes	no	no	-
1251239380292952065	ArLARheumatolog	2020-04-17T20:01:29.000Z	17.4.2020, 22:01:29	Twitter for iPhone	3	3	0	0	en	ACR created guiding principles to help #rheumatologists decide which patient scenarios might require urgent face-to-face care versus a virtual #telehealth visit https://t.co/AM2YNcQ2zm #COVID19 #Covid4rheum #rheums #Telemedicine #virtual https://t.co/kQs9qDw4Mw	We've created guiding principles to help #rheums decide which patient scenarios might require urgent face-to-face care versus a virtual #telehealth visit we hope you'll find helpful. https://t.co/4GxqKpxi3w #COVID19 #Covid4rheum https://t.co/XAhlDKSW5x			https://www.rheumatology.org/Portals/0/Files/Guiding-Principles-Urgent-vs-Non-Urgent-Services.pdf#Covid4Rheum https://twitter.com/ACRheum/status/1251187924680544257	tweet	scientific society	jor	no	no	no	no	-	no	-	yes	yes	no	no	no	no	no	no	no	no	no	no	no	other	guideline scientific society rheumatology	yes	no	no	-
1251237974454472706	ACR_Journals	2020-04-17T19:55:54.000Z	17.4.2020, 21:55:54	TweetDeck	2	4	0	0	en	Just accepted in ACR Open Rheumatology: A Policy to Do Better Next Time: Lessons Learned from the Covid‐19 Pandemic https://t.co/7I1DbRqu85 #COVID19 #Covid4Rheum #rheumCOVID				https://onlinelibrary.wiley.com/doi/abs/10.1002/acr2.11145	tweet	scientific journal	us	no	no	no	no	-	no	-	no	no	no	no	no	no	no	no	no	no	no	no	no	yes peer reviewed	comment	no	no	no	-
1251220964794343424	linakibbe	2020-04-17T18:48:19.000Z	17.4.2020, 20:48:19	Twitter for iPhone	1	0	1	0	en	ACR created guiding principles to help #rheums decide patient scenarios :urgent face-to-face care versus a virtual visit #telehealth #COVID19 #Covid4rheum #Corona #Covid_19 https://t.co/knBa3SSTU3	We've created guiding principles to help #rheums decide which patient scenarios might require urgent face-to-face care versus a virtual #telehealth visit we hope you'll find helpful. https://t.co/4GxqKpxi3w #COVID19 #Covid4rheum https://t.co/XAhlDKSW5x			https://twitter.com/ACRheum/status/1251187924680544257	tweet	healthcare professional / researcher	saudi	no	no	no	no	-	no	-	yes	yes	no	no	no	no	no	no	no	no	no	no	no	other	guideline scientific society rheumatology	yes	no	no	-
1251187924680544257	ACRheum	2020-04-17T16:37:01.000Z	17.4.2020, 18:37:01	Sprout Social	16	7	0	3	en	We've created guiding principles to help #rheums decide which patient scenarios might require urgent face-to-face care versus a virtual #telehealth visit we hope you'll find helpful. https://t.co/4GxqKpxi3w #COVID19 #Covid4rheum https://t.co/XAhlDKSW5x		photo	https://pbs.twimg.com/media/EV0cyRvX0AAwWxO.jpg	https://www.rheumatology.org/Portals/0/Files/Guiding-Principles-Urgent-vs-Non-Urgent-Services.pdf#Covid4Rheum	tweet	scientific society	us	no	no	no	no	-	no	-	yes	yes	no	no	no	no	no	no	no	no	no	no	no	other	guideline scientific society rheumatology	yes	no	no	-
1250923447342989319	DrMAUrsani	2020-04-16T23:06:05.000Z	17.4.2020, 01:06:05	Twitter for iPhone	12	3	0	0	en	Great job @rheum_covid !! #covid4rheum #covid4md #Covid_19 https://t.co/M3LwfJfftt	NEW Comment—"Rheumatic disease and #COVID19: initial data from the COVID-19 Global #Rheumatology Alliance provider registries" by Milena Gianfrancesco and colleagues https://t.co/0ipLoMBHT8 #LancetRheumatology @rheum_covid @MilenaGianfran @philipcrobinson @psufka @JYazdanyMD https://t.co/PMLRvsD3oe			https://twitter.com/TheLancetRheum/status/1250915623745384449	tweet	healthcare professional / researcher	us	yes	no	yes	yes	RA, PSA, SPA, SLE, Vasc, SS	no	-	no	no	no	no	no	no	no	no	no	yes	no	no	no	yes peer reviewed	clinical study	no	no	no	-
1250825070844534784	ACRheum	2020-04-16T16:35:10.000Z	16.4.2020, 18:35:10	Sprout Social	23	14	0	0	en	Have you submitted your #COVID19 cases to the @rheum_covid global registry yet? Input your data today to help us find solutions for #rheum patients. https://t.co/StK3Qr2iKd #Covid4rheum https://t.co/1i7Rs4bDQK		video	https://pbs.twimg.com/ext_tw_video_thumb/1250825034630934528/pu/img/Dmw26n1axA5aYIT3.jpg	https://rheum-covid.org/	tweet	scientific society	us	yes	yes	no	no	-	no	-	no	no	no	no	no	no	no	no	no	no	no	no	no	no	-	no	no	no	-
1250775453180276736	ACRheum	2020-04-16T13:18:00.000Z	16.4.2020, 15:18:00	Sprout Social	10	5	0	1	en	Video update from ACR President Dr. Ellen Gravallese on the support resources we've made available to help #rheum professionals navigate the #COVID19 pandemic and what you can expect next! https://t.co/KSewT1OHMW #COVID4Rheum #Covid4MDs #HCQ #DrugShortages				https://www.youtube.com/watch?v=GLUscc7kSqE&feature=youtu.be	tweet	scientific society	us	yes	yes	no	no	-	yes	HCQ	yes	yes	no	no	no	no	no	no	no	no	no	no	no	other	other resources from scientific society	no	no	no	-
1250489661732118529	ACR_Journals	2020-04-15T18:22:22.000Z	15.4.2020, 20:22:22	TweetDeck	38	27	0	1	en	Just accepted #COVID19 article in Arthritis &amp; Rheumatology: On the alert for cytokine storm: Immunopathology in COVID‐19 https://t.co/xL4CuJoKvA #Covid4Rheum #RheumCovid				https://onlinelibrary.wiley.com/doi/10.1002/art.41285	tweet	scientific journal	us	no	no	no	no	-	no	-	no	no	no	no	no	no	no	no	no	no	no	yes	no	yes peer reviewed	comment	no	no	no	-
1250151399729639425	linakibbe	2020-04-14T19:58:15.000Z	14.4.2020, 21:58:15	Twitter for iPhone	0	0	0	0	en	@seminarthrheum Data on the use of telehealth in Rheumatology clinic #telerheumatology #Telemedicine #telehealth Corona time obliges us to think by #telerheumatology #COVID19 #Covid_19 #rheum #rheumatology #covid4rheum Full article https://t.co/EP7z3GwPNF https://t.co/dXA2G7hWBx		photo	https://pbs.twimg.com/media/EVluDbdWAAEhOsl.jpg	https://drive.google.com/file/d/1XygxquAHD0mE1UwsR6V3egUasIr2tVFn/view	tweet	healthcare professional / researcher	saudi	no	no	no	no	Arthritis	no	-	yes	no	yes	no	no	no	no	no	no	no	no	no	no	yes peer reviewed	clinical study	yes	no	no	-
1250121670003699712	ACRheum	2020-04-14T18:00:06.000Z	14.4.2020, 20:00:06	Sprout Social	6	5	0	0	en	Video update from ACR President Dr. Ellen Gravallese on the support resources we've made available to help #rheum professionals navigate the #COVID19 pandemic and what you can expect next! https://t.co/KSewT1OHMW #COVID4Rheum #Covid4MDs #HCQ #DrugShortages				https://www.youtube.com/watch?v=GLUscc7kSqE&feature=youtu.be	tweet	scientific society	us	yes	yes	no	no	-	yes	HCQ	yes	yes	no	no	no	no	no	no	no	no	no	no	no	other	other resources from scientific society	no	no	no	-
1249822732868562944	rheum_covid	2020-04-13T22:12:14.000Z	14.4.2020, 00:12:14	TweetDeck	72	45	1	6	en	Now over 7,000 patients with rheumatic diseases from across the world have responded to our patient experience survey about how the COVID-19 is affecting them. Here’s the link to our 15-minute survey: https://t.co/DWyo2KLX1y #Covid4Rheum #RheumCovid https://t.co/mDbIAvYaWM		photo	https://pbs.twimg.com/media/EVhDH8mX0AEJ-J_.jpg	https://rheum-covid.org/patient-survey	tweet	research group	world	yes	yes	yes	no	-	no	-	no	no	no	no	no	no	no	no	no	yes	no	no	yes	no	-	no	no	no	-
1249761630466039809	coriemeckstrom	2020-04-13T18:09:26.000Z	13.4.2020, 20:09:26	Twitter for iPhone	4	0	1	0	en	This is how my coworker is behaving during our #StayHomeMN orders. Share pics of your coworkers for some Monday fun! #COVID19 @CreakyJoints @psufka #covid4rheum https://t.co/Pz3kpWM73e		photo	https://pbs.twimg.com/media/EVgLkHEXQAI_Ve0.jpg		tweet	patient	us	no	no	no	no	-	no	-	no	no	no	no	no	no	no	no	no	no	no	no	no	no	-	no	no	no	-
1249394221515190273	Lupus_Chat	2020-04-12T17:49:29.000Z	12.4.2020, 19:49:29	Twitter for iPhone	7	4	0	0	en	🔊 #RheumCovid UPDATE: Check out the initial data released from the @rheum_covid Patient Experience Survey! We’re asking that you share the survey widely. Please complete this survey if you or your child are living with rheumatic disease. #LupusChat #COVID4Rheum ⬇️⬇️ https://t.co/nZsWlA3pDV	Initial data from our patient experience survey: Currently over 6000 responses from 85 countries. 24% with RA, 15% with SLE, 6% with AS, 3% with PsA 309 (5%) reported COVID-19 infections. 142 (46%) were taking HCQ at the time they were diagnosed with COVID-19. #Covid4Rheum			https://twitter.com/rheum_covid/status/1248683072473759749	tweet	support group	us	yes	yes	yes	yes	RA, SLE, SPA, PSA	yes	HCQ	no	no	no	no	no	no	no	no	no	yes	no	no	yes	no	-	no	no	no	-
1249348892061294593	TelemedyB	2020-04-12T14:49:22.000Z	12.4.2020, 16:49:22	IFTTT	0	0	0	0	en	RT @StevenEchard: @ACRheum has updated its #Telemedicine Provider Fact Sheet to cover recent coding, billing and #Medicare coverage changes by @CMSGov. New additions include telephone-only services, PT and OT e-visits, and more! https://t.co/mSIhmfw5Pf #COVID4rheum #COVID19 #R…				https://www.rheumatology.org/Portals/0/Files/acr-telemedicine-fact-sheet-2020.pdf	tweet	other business	-	no	no	no	no	-	no	-	no	no	no	no	no	no	no	no	no	no	no	no	no	other	other resources from scientific society	yes	no	no	-
1249326102985584642	StevenEchard	2020-04-12T13:18:48.000Z	12.4.2020, 15:18:48	Twitter for iPad	6	2	1	0	en	@ACRheum has updated its #Telemedicine Provider Fact Sheet to cover recent coding, billing and #Medicare coverage changes by @CMSGov. New additions include telephone-only services, PT and OT e-visits, and more! https://t.co/IZFsL2OLPb #COVID4rheum #COVID19 #RheumResponse				https://www.rheumatology.org/Portals/0/Files/acr-telemedicine-fact-sheet-2020.pdf	tweet	healthcare professional / researcher	us	no	no	no	no	-	no	-	no	no	no	no	no	no	no	no	no	no	no	no	no	other	other resources from scientific society	yes	no	no	-
1248980118644461570	DrTinyTree	2020-04-11T14:23:59.000Z	11.4.2020, 16:23:59	Twitter for iPhone	1	1	0	0	en	Check this out ⬇️ #covid4rheum https://t.co/xgQ45gdBro	Most recent data from our global provider registry, now in table format on our website: https://t.co/ETUfSG9GMg			https://twitter.com/rheum_covid/status/1248734713264701440	tweet	healthcare professional / researcher	us	yes	no	yes	no	-	no	-	no	no	no	no	no	no	no	no	no	no	no	no	no	no	-	no	no	no	-
1248954374409330690	LupusLightsNE	2020-04-11T12:41:41.000Z	11.4.2020, 14:41:41	Twitter for iPhone	4	0	0	0	en	I have #lupus, #sjogrens &amp; #antiphospholipidsyndrome and took survey @rheum_covid. Please help inform health decision making and take the survey. #Covid4Rheum collects vital data for #HealthEvidence on #coronavirus https://t.co/fOLv38KOrf	Initial data from our patient experience survey: Currently over 6000 responses from 85 countries. 24% with RA, 15% with SLE, 6% with AS, 3% with PsA 309 (5%) reported COVID-19 infections. 142 (46%) were taking HCQ at the time they were diagnosed with COVID-19. #Covid4Rheum			https://twitter.com/rheum_covid/status/1248683072473759749	tweet	patient	us	yes	yes	yes	yes	SLE, APS, SS, RA, PSA, SPA	yes	HCQ	no	no	no	no	no	no	no	no	no	yes	no	no	yes	no	-	no	no	no	-
1248806623478349826	SanjayKalraDr1	2020-04-11T02:54:35.000Z	11.4.2020, 04:54:35	Twitter for Android	6	0	1	0	en	If #covid4rheum could explore outcomes in those on HCQS, versus those not on the drug, this would help. Perhaps HCQS users have milder infection and fare better? If so, this will mean that HCQS can be used for primary prophylaxis. #covidMD https://t.co/s1TIBBa4rH	@rheum_covid @SanjayKalraDr1 check this out.			https://twitter.com/arnavk/status/1248802949985210368	tweet	healthcare professional / researcher	india	no	no	no	no	-	yes	HCQ	no	no	no	no	no	no	no	no	no	no	no	no	no	no	-	no	no	no	-
1248727712774139904	ACRheum	2020-04-10T21:41:01.000Z	10.4.2020, 23:41:01	Sprout Social	16	3	0	1	en	52 organizations joined us for a joint letter to US governors, lt. governors, insurance commissioners &amp; pharmacy boards this week urging they take action to ensure patient access to #hcq for FDA-approved indications. https://t.co/rO5pSqtl8w #COVID19 #Covid4rheum #DrugShortage https://t.co/LPZEkGfNyl		photo	https://pbs.twimg.com/media/EVRfPFMXsAg6KzQ.jpg	https://www.rheumatology.org/Portals/0/Files/State-level-HCQ-sign-on.pdf	tweet	scientific society	us	no	no	no	no	-	yes	HCQ	no	no	no	no	no	no	no	no	no	no	no	no	no	no	-	no	no	no	-
1248683072473759749	rheum_covid	2020-04-10T18:43:38.000Z	10.4.2020, 20:43:38	Twitter Web App	283	162	19	33	en	Initial data from our patient experience survey: Currently over 6000 responses from 85 countries. 24% with RA, 15% with SLE, 6% with AS, 3% with PsA 309 (5%) reported COVID-19 infections. 142 (46%) were taking HCQ at the time they were diagnosed with COVID-19. #Covid4Rheum					tweet	research group	world	yes	no	yes	yes	SLE, RA, SPA, PSA	yes	HCQ	no	no	no	no	no	no	no	no	no	yes	no	no	no	no	-	no	no	no	-
1248682371567751172	rheum_covid	2020-04-10T18:40:51.000Z	10.4.2020, 20:40:51	TweetDeck	38	29	0	4	en	Over 6,000 patients with rheumatic diseases from across the world have responded to our patient experience survey about how the COVID-19 is affecting them…have you? https://t.co/DWyo2KLX1y #Covid4Rheum #RheumCovid https://t.co/c2lSYy71f8		photo	https://pbs.twimg.com/media/EVQ1wqHX0AIbW3M.jpg	https://rheum-covid.org/patient-survey	tweet	research group	world	yes	yes	yes	no	-	no	-	no	no	no	no	no	no	no	no	no	no	no	no	yes	no	-	no	no	no	-
1248644418405629953	ACRheum	2020-04-10T16:10:02.000Z	10.4.2020, 18:10:02	Sprout Social	0	4	0	0	en	We have updated our #Telemedicine Provider Fact Sheet to cover recent coding, billing and #Medicare coverage changes by @CMSGov. New additions include telephone-only services, PT and OT e-visits, and more! https://t.co/F4ycfOgztH #COVID4rheum #COVID19 https://t.co/ePrpCfBwMI		photo	https://pbs.twimg.com/media/EVQTescUEAAcX5u.jpg	https://www.rheumatology.org/Portals/0/Files/acr-telemedicine-fact-sheet-2020.pdf	tweet	scientific society	us	no	no	no	no	-	no	-	no	no	no	no	no	no	no	no	no	no	no	no	no	other	other resources from scientific society	yes	no	no	-
1248599868253376512	ACRheum	2020-04-10T13:13:01.000Z	10.4.2020, 15:13:01	Sprout Social	43	22	0	1	en	We appreciate the @CDCgov updating their website to accurately reflect "There are no drugs or other therapeutics approved by the @US_FDA to prevent or treat #COVID19." https://t.co/VXO0Q1GVyp #hydroxcychloroquine #hcq #Covid4Rheum #WithoutMyHCQ				https://acr.tw/2UYH0FGhttps	tweet	scientific society	us	no	no	no	no	-	yes	HCQ	no	no	no	no	yes	no	yes	no	no	no	no	no	no	no	-	no	no	no	-
1248360580592930821	SattuiSEMD	2020-04-09T21:22:10.000Z	9.4.2020, 23:22:10	Twitter for iPhone	0	0	0	0	und	#covid4rheum @rheum_covid https://t.co/bBidN4jMm0	#UncleBob presents a timely podcast: COVID-19: Is Chloroquine the Answer? @AnnalsofIM @ACPinternists https://t.co/UTeA02YmGE featuring @alhkim and @jeffsparks Recorded last Friday and very balanced in my opinion @DrJeanneM @ABsteward @DoctorRachael @ALGaffoRheumMD @uabimres			https://twitter.com/medrants/status/1248348081285992450	tweet	healthcare professional / researcher	us	yes	no	no	no	-	yes	HCQ	no	no	no	no	no	no	no	no	no	no	no	no	no	no	-	no	no	no	-
1248327578349383684	ACRheum	2020-04-09T19:11:02.000Z	9.4.2020, 21:11:02	Sprout Social	6	3	0	0	en	We have updated our #Telemedicine Provider Fact Sheet to cover recent coding, billing and #Medicare coverage changes by @CMSGov. New additions include telephone-only services, PT and OT e-visits, and more! https://t.co/F4ycfOgztH #COVID4rheum #COVID19 https://t.co/xL1KSTmDUT		photo	https://pbs.twimg.com/media/EVLzUQeWsAIn4xb.jpg	https://www.rheumatology.org/Portals/0/Files/acr-telemedicine-fact-sheet-2020.pdf	tweet	scientific society	us	no	no	no	no	-	no	-	no	no	no	no	no	no	no	no	no	no	no	no	no	other	other resources from scientific society	yes	no	no	-
1248223893875236865	ACRheum	2020-04-09T12:19:01.000Z	9.4.2020, 14:19:01	Sprout Social	23	13	0	0	en	We've created guiding principles to help #rheums decide which patient scenarios might require urgent face-to-face care versus a virtual #telehealth visit we hope you'll find helpful. https://t.co/4GxqKpxi3w #COVID19 #Covid4rheum https://t.co/Y141Dm1D52		photo	https://pbs.twimg.com/media/EVKVA6gUwAEKtTV.jpg	https://www.rheumatology.org/Portals/0/Files/Guiding-Principles-Urgent-vs-Non-Urgent-Services.pdf#Covid4Rheum	tweet	scientific society	us	no	no	no	no	-	no	-	yes	yes	no	no	no	no	no	no	no	no	no	no	no	other	guideline scientific society rheumatology	yes	no	no	-
1248144499072778240	EULAR_JC	2020-04-09T07:03:32.000Z	9.4.2020, 09:03:32	TweetDeck	6	2	1	0	en	The Special #COVID19🦠 @EULAR @EULARJC hosted @benevolent_ai @lauraandreoli80 @Lupusreference @carl_goodyear covering the topic #Covid4Rheum					tweet	scientific society	eu	no	no	no	no	-	no	-	no	no	no	no	no	no	no	no	no	no	no	no	no	no	-	no	no	other	EULAR E-congress
1248068755646644224	rheumarhyme	2020-04-09T02:02:33.000Z	9.4.2020, 04:02:33	Twitter for iPhone	0	0	0	0	und	🤔 #Covid4Rheum https://t.co/bONEHI93aZ	#Rheumatology be ready for this. #COVID19 Coagulopathy and Antiphospholipid Antibodies in Patients with Covid-19 | NEJM https://t.co/tTU4QURYgU			https://twitter.com/VickiShanmugam/status/1248066430114897920	tweet	healthcare professional / researcher	us	no	no	no	no	-	no	-	no	no	no	no	no	no	no	no	no	no	yes	no	no	yes peer reviewed	case report/case series	no	no	no	-
1247944303923662848	ACRheum	2020-04-08T17:48:02.000Z	8.4.2020, 19:48:02	Sprout Social	8	6	0	0	en	We have updated our #Telemedicine Provider Fact Sheet to cover recent coding, billing and #Medicare coverage changes by @CMSGov. New additions include telephone-only services, PT and OT e-visits, and more! https://t.co/F4ycfOgztH #COVID4rheum #COVID19 https://t.co/dKCLrnPuVF		photo	https://pbs.twimg.com/media/EVGWusfUYAE8-Vq.jpg	https://www.rheumatology.org/Portals/0/Files/acr-telemedicine-fact-sheet-2020.pdf	tweet	scientific society	us	no	no	no	no	-	no	-	no	no	no	no	no	no	no	no	no	no	no	no	no	other	other resources from scientific society	yes	no	no	-
1247937510061326336	ACRheum	2020-04-08T17:21:02.000Z	8.4.2020, 19:21:02	Sprout Social	7	5	0	4	en	We've created guiding principles to help #rheums decide which patient scenarios might require urgent face-to-face care versus a virtual #telehealth visit we hope you'll find helpful. https://t.co/4GxqKpxi3w #COVID19 #Covid4rheum https://t.co/ZJVrjHRNxP		photo	https://pbs.twimg.com/media/EVGQjNbVAAomgyZ.jpg	https://www.rheumatology.org/Portals/0/Files/Guiding-Principles-Urgent-vs-Non-Urgent-Services.pdf#Covid4Rheum	tweet	scientific society	us	no	no	no	no	-	no	-	yes	yes	no	no	no	no	no	no	no	no	no	no	no	other	guideline scientific society rheumatology	yes	no	no	-
1247930531758641155	alhkim	2020-04-08T16:53:18.000Z	8.4.2020, 18:53:18	Twitter Web App	14	3	0	2	en	Nice work by @MaxKonigMD examining prozosin as a possible therapy for COVID-19 associated cytokine storm: (lay article) https://t.co/Lqn89h3Ht7 (preprint) https://t.co/fZaOCl5gIK @rheum_covid #Covid4Rheum				https://www.forbes.com/sites/stevensalzberg/2020/04/08/a-possible-treatment-for-covid-19/#2bc6d5c775af https://www.medrxiv.org/content/10.1101/2020.04.02.20051565v2	tweet	healthcare professional / researcher	us	yes	no	no	no	-	yes	prozosin	no	no	no	no	no	no	no	no	no	no	no	yes	no	yes open preprint	clinical study	no	no	no	-
1247809352250953728	ArLARheumatolog	2020-04-08T08:51:47.000Z	8.4.2020, 10:51:47	Twitter for iPhone	2	2	0	0	ar	الى جميع المرضى ساعد بتعبئة هذا الإستبيان المخصص للمرضى و هو عن تجربة المريض متوفر الآن باللغة العربية يستغرق من وقتك ١٥ دقيقة لكي تساعد @rheum_covid #covid4rheum https://t.co/x0RM0717WI	الى جميع المرضى ساعدنا بتعبئة هذا الإستبيان المخصص للمرضى عن تجربة المريض متوفر الآن باللغة العربية يستغرق من وقتك ١٥ دقيقة لكي تساعدنا! انقر على الرابط لكي تبدأ https://t.co/SWpLracNIT https://t.co/GmhPmnzJkj			https://twitter.com/rheum_covid/status/1247634855464239115	tweet	scientific society	jor	yes	yes	no	no	-	no	-	no	no	no	no	no	no	no	no	no	no	no	no	yes	no	-	no	no	no	-
1247697370818793473	psufka	2020-04-08T01:26:48.000Z	8.4.2020, 03:26:48	Twitter for iPhone	11	1	0	1	en	Great work @JYazdanyMD! @rheum_covid #Covid4Rheum https://t.co/H7NjZ5JRDk	.@JYazdanyMD on @NPR discussing #hydroxychloroquine and taking questions from listeners 💪💪 https://t.co/LZ2T4o3qr0 @rheum_covid			https://twitter.com/rheum_cat/status/1247696640242110466	tweet	healthcare professional / researcher	us	yes	no	no	no	-	yes	HCQ	no	no	no	no	no	no	no	no	no	no	no	no	no	no	-	no	no	no	-
1247501263396392961	spondylitten	2020-04-07T12:27:33.000Z	7.4.2020, 14:27:33	Twitter for iPhone	3	1	0	0	no	– Denne pasientundersøkelsen fra @rheum_covid er vktig, og noe #SpafoNorge oppfordrer alle med #revmatisme til å svare på, sier leder Lillann Wermskog. https://t.co/k3qMHqwhf4 #Covid4Rheum #spondyloartritt #covid19 #forskning #sharingiscaring #kronisksyk #koronavirus				https://www.spondylitten.no/du-kan-vaere-nokkelen-for-a-lase-opp-covid-19-gaten/	tweet	support group	nor	yes	yes	no	yes	SPA	no	-	no	no	no	no	no	no	no	no	no	no	no	no	yes	no	-	no	no	no	-
1247481621072293888	rheumed	2020-04-07T11:09:30.000Z	7.4.2020, 13:09:30	Twitter Web App	1	0	0	0	en	in times of uncertainty, it's great to feel like part of a larger community working together for more information and better processes @rheum_covid #covid4rheum #rheumcovid https://t.co/FyFIu1SgPj	NEW #COVID19—"Global #rheumatology in the time of COVID-19" Correspondence by Laura B Lewandowski @NIH_NIAMS and Evelyn Hsieh @YaleMed https://t.co/ETqzHnVxuJ			https://twitter.com/TheLancetRheum/status/1247405746125299712	tweet	healthcare professional / researcher	us	yes	yes	no	no	-	no	-	no	no	no	no	no	no	no	no	no	no	no	no	no	yes peer reviewed	comment	no	no	no	-
1247478833168646144	AceadeCordoba	2020-04-07T10:58:25.000Z	7.4.2020, 12:58:25	Twitter Web App	0	0	0	0	es	ACEADE, junto a CEADE y el resto de asociaciones de ASIF, hemos decidido apoyar la Alianza Global de Reumatología COVID-19. El registro de datos se muestra en la web https://t.co/cQnOQaao3w @rheum_covid #Covid4Rheum #COVIDー19 #covid19ESP #COVID19espana #redespondiliticas https://t.co/Lxs9g1hAdu		photo photo photo	https://pbs.twimg.com/media/EU_vEdBWoAEckau.jpg https://pbs.twimg.com/media/EU_vEdCWAAIC7_x.jpg https://pbs.twimg.com/media/EU_vEdEXQAE6yJo.jpg	https://rheum-covid.org	tweet	support group	esp	yes	yes	no	no	-	no	-	no	no	no	no	no	no	no	no	no	no	no	no	yes	no	-	no	no	no	-
1247318295486832641	ArLARheumatolog	2020-04-07T00:20:30.000Z	7.4.2020, 02:20:30	Twitter for iPhone	5	8	0	0	ar	🔴الإستبيان خاص للمرضى : باللغة العربية الإستبيان يخص التحالف العالمي لأمراض الروماتيزم لمرض كوفيد COVID19# #covid4rheum @rheum_covid لفهم اّلية تأثير مرض كوفيد COVID-19 على مرضى الروماتيزم أو المرضى الذين يتناولون أدوية مثبطة للمناعة. 🟢افتح اللينك: https://t.co/9gyCZ3t9gm https://t.co/yHimH6rDbh	Thank you to all of the patients who have taken the time to answer our survey! Since launching on Friday, we’ve already had over 3300 responses! We’ve added Spanish and Arabic as additional lanuages, with more coming soon! #Rheum4COVID #COVIDRheum https://t.co/ZNKB3iMwzH https://t.co/Bznjhdrp0s			https://hms.az1.qualtrics.com/jfe/form/SV_9uUKI6hKTCnlO9D https://twitter.com/rheum_covid/status/1247286534165987328	tweet	scientific society	jor	yes	yes	yes	no	-	no	-	no	no	no	no	no	no	no	no	no	no	no	no	yes	no	-	no	no	no	-
1247296810563100672	ACRheum	2020-04-06T22:55:07.000Z	7.4.2020, 00:55:07	Sprout Social	8	2	0	1	en	Insurance Subcommittee Chair, Chris Phillips shares information about the #SBAloans available as economic support to help sustain your practice during the #COVID19 pandemic: https://t.co/4Q4aNMb3I3. #Covid4rheum #CaresAct #PaycheckProtectionProgram				https://www.youtube.com/watch?v=ULgaHUBI0_o&feature=youtu.be	tweet	scientific society	us	no	no	no	no	-	no	-	no	no	no	no	no	no	no	no	no	no	no	no	no	no	-	no	no	no	-
1247243181902659585	ACRheum	2020-04-06T19:22:01.000Z	6.4.2020, 21:22:01	Sprout Social	69	33	2	1	en	The faster we get this populated with cases, the closer we'll get to unlocking some of the mysteries around #COVID19. Submit your cases today! #covid4rheum https://t.co/CbTnIwYHrU	Healthcare providers: If you have a patient with a rheumatologic condition (adult or pediatric) who has developed COVID-19, please report the case to our registry at https://t.co/c4QpUJ2Ufu https://t.co/R6Ss3Fx1lD			https://twitter.com/rheum_covid/status/1246929497447968768	tweet	scientific society	us	yes	yes	no	no	-	no	-	no	no	no	no	no	no	no	no	no	no	no	no	no	no	-	no	no	no	-
1247192478907805698	rheumadocs	2020-04-06T16:00:33.000Z	6.4.2020, 18:00:33	Buffer	0	0	0	0	de	Informationen für Patienten zum Thema Covid-19 und wie sie sich richtig schützen können sind auf der Seite der @DtRheumaLiga zusammengestellt #deutscherheumaliga #washyourhands #rheumatology #patients #informationforpatients #Covid4Rheum https://t.co/Q9uXiAqVZg		photo	https://pbs.twimg.com/media/EU7q8vTWAAI1dJU.jpg		tweet	scientific society	ger	no	no	no	no	-	no	-	yes	yes	no	no	no	no	no	no	yes	no	no	no	no	no	-	no	no	no	-
1247128723779997697	StevenEchard	2020-04-06T11:47:12.000Z	6.4.2020, 13:47:12	Twitter for Android	0	0	0	0	en	@ACRheum publication #TheRheumatologist: "Sarilumab Investigated to Treat #COVID19" https://t.co/KvtKXMJfqF #covid4rheum #covid4md				https://www.the-rheumatologist.org/article/sarilumab-investigated-to-treat-covid-19/	tweet	healthcare professional / researcher	us	no	no	no	no	-	yes	sarilumab	no	no	no	no	no	no	no	no	no	no	yes	no	no	other	other	no	no	no	-
1246926339007041538	ACRheum	2020-04-05T22:23:00.000Z	6.4.2020, 00:23:00	Sprout Social	33	20	0	2	en	The #Rheumatologist: "Rheumatology in the Age of COVID-19: #HCQ Shortages Driven by Small, Nonrandomized Study" https://t.co/L4jRz12Xa6 #covid4rheum #covid19 #drugshortage				https://www.the-rheumatologist.org/article/rheumatology-in-the-age-of-covid-19-hcq-shortages-driven-by-small-nonrandomized-study/	tweet	scientific society	us	no	no	no	no	-	yes	HCQ	yes	no	yes	no	no	no	no	no	no	no	yes	no	no	other	commentX	no	no	no	-
1246881795733426178	ACRheum	2020-04-05T19:26:00.000Z	5.4.2020, 21:26:00	Sprout Social	10	11	0	3	en	The #Rheumatologist: "Sarilumab Investigated to Treat #COVID19" https://t.co/IuzfN8Jv2r #covid4rheum #covid4md				https://www.the-rheumatologist.org/article/sarilumab-investigated-to-treat-covid-19/	tweet	scientific society	us	no	no	no	no	-	yes	sarilumab	no	no	no	no	no	no	no	no	no	no	yes	no	no	other	other	no	no	no	-
1246880667948011523	carvicab	2020-04-05T19:21:31.000Z	5.4.2020, 21:21:31	Twitter for iPad	4	1	0	0	es	Así podemos conocer mejor cómo afecta el Coronavirus a nuestras comunidades 👇🏻 @PanlarLeague @redasopan #CaminemosJuntos #Covid4Rheum https://t.co/JcBXty0cbB	Se habla español! Nuestra encuesta para pacientes con enfermedades reumáticas acerca del #coronavirus esta disponible en español --&gt; https://t.co/BwTKdSnIyU @chechitap @ceciliarod @carvicab @HablemosDeLupus @ArtritisJovenes @rheum_covid https://t.co/bKYDeCW6CH			https://twitter.com/hausmannMD/status/1246869603768324099	tweet	healthcare professional / researcher	col	yes	yes	no	no	-	no	-	no	no	no	no	no	no	no	no	no	no	no	no	yes	no	-	no	no	no	-
1246852601871769607	LupusOrg	2020-04-05T17:30:00.000Z	5.4.2020, 19:30:00	Twitter for Advertisers	61	32	0	0	en	We're proud to support @rheum_covid's int’l registry for people w/ diseases like #lupus to find out how the #COVID19 outbreak has impacted their life. #Covid4Rheum wants to help doctors &amp; other health care providers make decisions about treating patients w/ rheumatic diseases.					tweet	support group	us	yes	yes	no	yes	SLE	no	-	no	no	no	no	no	no	no	no	no	no	no	no	yes	no	-	no	no	no	-
1246837599953616897	ACRheum	2020-04-05T16:30:23.000Z	5.4.2020, 18:30:23	Sprout Social	32	23	0	5	en	Have you submitted your #COVID19 cases to the @rheum_covid global registry yet? Input your data today to help us find solutions for #rheum patients. https://t.co/StK3Qr2iKd #Covid4rheum https://t.co/bwcciZ6ohF		video	https://pbs.twimg.com/ext_tw_video_thumb/1246837511156097024/pu/img/TC9SRnLx0gx71iEA.jpg	https://rheum-covid.org/	tweet	scientific society	us	yes	yes	yes	no	-	no	-	no	no	no	no	no	no	no	no	no	no	no	no	no	no	-	no	no	no	-
1246522682683817987	ACRheum	2020-04-04T19:39:01.000Z	4.4.2020, 21:39:01	Sprout Social	7	7	0	0	en	Many state medical boards have not issued guidance on the legality of providing #telehealth services across state lines for commercially insured patients. Use our template letter and contact directory to advocate today! https://t.co/2foDrpIH92 #covid4rheum #covid4mds https://t.co/hS4GkxKOdi		photo	https://pbs.twimg.com/media/EUyJxeWXgAEPrja.jpg	https://www.rheumatology.org/announcements	tweet	scientific society	us	no	no	no	no	-	no	-	no	no	no	no	no	no	no	no	no	no	no	no	no	no	-	yes	no	no	-
1246458007107633152	ACRheum	2020-04-04T15:22:01.000Z	4.4.2020, 17:22:01	Sprout Social	6	4	0	0	en	#Rheumatology practices may be eligible for up to 8 weeks of cash-flow assistance through the #CaresAct Paycheck Protection Program. Funds are first come, first served so APPLY TODAY, and see if your existing lender is participating: https://t.co/JVMCitKPYM #covid4rheum #covid19 https://t.co/633WW3DTGV		photo	https://pbs.twimg.com/media/EUxO81zXsAEx5yj.jpg	https://www.rheumatology.org/Portals/0/Files/ACR-Details-Stimulus-Paycheck-Protection-Program.pdf	tweet	scientific society	us	no	no	no	no	-	no	-	no	no	no	no	no	no	no	no	no	no	no	no	no	no	-	no	no	no	-
1246326359150002176	spondylitten	2020-04-04T06:38:54.000Z	4.4.2020, 08:38:54	Twitter for iPhone	5	2	0	0	no	– Dette vil komme alle revmatologiske pasienter til gode i framtiden, så dette arbeidet synes #spafonorge det er viktig å støtte, sier Wermskog. https://t.co/fpzA9VKMNu @rheum_covid #covid4rheum #spondyloartritt #coronavirus #revmatologi #forskning				https://www.spondylitten.no/globalt-register-for-revmapasienter-og-covid-19/	tweet	support group	nor	yes	yes	no	yes	SPA	no	-	no	no	no	no	no	no	no	no	no	no	no	no	no	no	-	no	no	no	-
1246220438826627075	ACRheum	2020-04-03T23:38:00.000Z	4.4.2020, 01:38:00	Sprout Social	12	7	2	0	en	If you are experiencing any drug shortage issues, please use this page to report them to the @US_FDA as they continue to work on supply chain management: https://t.co/wTLBsYhcww #COVID19 #hydroxychloroquine #HCQ #covid4rheum				https://www.fda.gov/drugs/drug-safety-and-availability/drug-shortages	tweet	scientific society	us	no	no	no	no	-	yes	HCQ	no	no	no	no	no	no	no	no	no	no	no	no	no	no	-	no	no	no	-
1246185208690479106	ACRheum	2020-04-03T21:18:01.000Z	3.4.2020, 23:18:01	Sprout Social	5	2	1	0	en	The ACR joined with other members of the Regulatory Relief Coalition to urge @CMSGov to instruct Medicare Advantage (MA) plans to waive prior authorization requirements for the duration of the #COVID19 national emergency. https://t.co/Gb1QuoiPHs #covid4rheum https://t.co/Gxp7Ob92yW		photo	https://pbs.twimg.com/media/EUtW16wXYAI8OLL.jpg	https://www.rheumatology.org/Portals/0/Files/RRC-PA-COVID-19-Letter.pdf	tweet	scientific society	us	no	no	no	no	-	no	-	no	no	no	no	no	no	no	no	no	no	no	no	no	no	-	no	no	no	-
1246144694528212993	ACRheum	2020-04-03T18:37:02.000Z	3.4.2020, 20:37:02	Sprout Social	34	19	0	2	en	52 organizations joined us for a joint letter to US governors, lt. governors, insurance commissioners &amp; pharmacy boards this week urging they take action to ensure patient access to #hcq for FDA-approved indications. https://t.co/rO5pSqtl8w #COVID19 #Covid4rheum #DrugShortage https://t.co/ZgGqWUEGlo		photo	https://pbs.twimg.com/media/EUsx_llWAAIt2Wu.jpg	https://www.rheumatology.org/Portals/0/Files/State-level-HCQ-sign-on.pdf	tweet	scientific society	us	no	no	no	no	-	yes	HCQ	no	no	no	no	no	no	no	no	no	no	no	no	no	no	-	no	no	no	-
1246105298479308801	rheumadocs	2020-04-03T16:00:29.000Z	3.4.2020, 18:00:29	Buffer	0	0	0	0	de	💊 Lösung für Hydroxychloroquin-Engpässe bei Patienten mit rheumatischen Erkrankungen: Durch Angabe der Diagnose auf den Rezepten sollen unsere Patienten weiterhin versorgt bleiben. Alle Details findet ihr hier https://t.co/APBNDXGWeJ #Covid4Rheum #DGRh #Covid19Germany https://t.co/eSkPMVQzmm		photo	https://pbs.twimg.com/media/EUsOKkvWkAMGoZk.jpg	https://dgrh.de/Aktuelles/Engp%C3%A4sse-in-der-Versorgung-mit-Hydroxychloroquin-(HCQ)-.html	tweet	scientific society	ger	no	no	no	no	-	yes	HCQ	yes	yes	no	no	no	no	no	no	no	no	no	no	no	no	-	no	no	no	-
1246063029554421760	SattuiSEMD	2020-04-03T13:12:31.000Z	3.4.2020, 15:12:31	Twitter for iPhone	0	1	0	0	und	#covid4rheum https://t.co/z6ArHpipP6	Our latest piece =&gt; The COVID-19 Global Rheumatology Alliance: collecting data in a pandemic | Nature Reviews Rheumatology https://t.co/OKs2VlAMLZ			https://twitter.com/philipcrobinson/status/1245998765636325378	tweet	healthcare professional / researcher	us	yes	no	no	no	-	no	-	no	no	no	no	no	no	no	no	no	no	no	no	no	yes peer reviewed	comment	no	no	no	-
1246044025058099201	ACRheum	2020-04-03T11:57:00.000Z	3.4.2020, 13:57:00	Sprout Social	7	3	0	0	en	The #Rheumatologist: "Sarilumab Investigated to Treat #COVID19" https://t.co/IuzfN8Jv2r #covid4rheum #covid4md				https://www.the-rheumatologist.org/article/sarilumab-investigated-to-treat-covid-19/	tweet	scientific society	us	no	no	no	no	-	yes	sarilumab	no	no	no	no	no	no	no	no	no	no	yes	no	no	other	other	no	no	no	-
1245876547770126336	rheumarhyme	2020-04-03T00:51:30.000Z	3.4.2020, 02:51:30	Twitter for iPhone	0	0	0	0	en	Dear @Twitter this is an important account. 💙 #healthxph #MedTwitterPH #MedTwitter #COVID19PH It should also have more followers ありがとうございます 💙 #covid4Rheum #rheumatology #リウマチ https://t.co/nQ9Kb2VjJc	THREAD: Update on the @rheum_covid / https://t.co/c4QpUJ2Ufu provider registries: We now have 110 patients in our registries (EULAR + Global). Approximately 70% are female, and 18% are over the age of 65.			https://twitter.com/rheum_covid/status/1245750037222690820	tweet	healthcare professional / researcher	-	yes	yes	yes	no	-	no	-	no	no	no	no	no	no	no	no	no	yes	no	no	no	no	-	no	no	no	-
1245857547673669633	ACRheum	2020-04-02T23:36:00.000Z	3.4.2020, 01:36:00	Sprout Social	20	6	0	1	en	The #Rheumatologist: "Rheumatology in the Age of COVID-19: #HCQ Shortages Driven by Small, Nonrandomized Study" https://t.co/L4jRz1ky1E #covid4rheum #covid19 #drugshortage				https://www.the-rheumatologist.org/article/rheumatology-in-the-age-of-covid-19-hcq-shortages-driven-by-small-nonrandomized-study/	tweet	scientific society	us	no	no	no	no	-	yes	HCQ	yes	no	yes	no	no	no	no	no	no	no	yes	no	no	other	commentX	no	no	no	-
1245820559306436610	ACRheum	2020-04-02T21:09:02.000Z	2.4.2020, 23:09:02	Sprout Social	36	24	1	3	en	#COVID19 guiding principles for IL-1, IL-6 &amp; JAK antagonists (https://t.co/eua7UtzeBr), and C5 inhibitors (https://t.co/rjuV5QNTtQ) now available! All recommendations are based on current knowledge and are subject to revision as circumstances evolve. #covid4rheum #drugshortage https://t.co/5GwnQHHblH		photo	https://pbs.twimg.com/media/EUoLMhAXkAMDq8V.jpg	https://www.rheumatology.org/Portals/0/Files/Guiding-Principles-Scarce-Resource-Allocation-IL-6-IL-1-JAK.pdf https://www.rheumatology.org/Portals/0/Files/Guiding-Principles-Scarce-Resource-Allocation-C5-Inhibitors.pdf	tweet	scientific society	us	no	no	no	no	-	yes	IL-1, IL-6 & JAK antagonists; C5 inhibitors	yes	yes	no	no	yes	yes	no	no	no	no	no	no	no	yes peer reviewed	guideline scientific society rheumatology	no	no	no	-
1245792906444591105	DrTinyTree	2020-04-02T19:19:09.000Z	2.4.2020, 21:19:09	Twitter Web App	0	0	0	0	en	NYT discusses #COVID19 and #CytokineStorm "It’s already clear that the complexities of the immune system and the course of coronavirus mean there is no single best treatment." #covid4rheum https://t.co/1SPZ662xHG				https://www.nytimes.com/2020/04/01/health/coronavirus-cytokine-storm-immune-system.html	tweet	healthcare professional / researcher	us	no	no	no	no	-	no	-	no	no	no	no	no	no	no	no	no	no	no	no	no	other	other	no	no	no	-
1245763951394258947	psufka	2020-04-02T17:24:05.000Z	2.4.2020, 19:24:05	Twitter Web App	30	9	3	0	en	Just added my first patient to the @rheum_covid registry. Took ~5-6 min, as expected... and should be faster next time after going through it once. Please contribute cases here: https://t.co/GyfOLRsMSz #Covid4Rheum https://t.co/HC0Q4V9UDf		photo	https://pbs.twimg.com/media/EUnXcddXQAEkUfT.jpg	https://rheum-covid.org	tweet	healthcare professional / researcher	us	yes	yes	no	no	-	no	-	no	no	no	no	no	no	no	no	no	no	no	no	no	no	-	no	no	no	-
1245743090675208193	rheumadocs	2020-04-02T16:01:12.000Z	2.4.2020, 18:01:12	Buffer	1	0	0	0	de	EULAR 2020 - virtual congress experience 🖥️ In Anbetracht der aktuellen Entwicklungen #COVID19 wird der EULAR2020 #online stattfinden. Die Inhalte sind on demand ab dem 03. Juni verfügbar https://t.co/OEBHnlISHP #EULAR2020 #Covid4Rheum https://t.co/iPdXXDO2OG		photo	https://pbs.twimg.com/media/EUnEvQiXYAEjeiu.png	https://www.congress.eular.org/eular_statement_covid19.cfm	tweet	scientific society	ger	no	no	no	no	-	no	-	no	no	no	no	no	no	no	no	no	no	no	no	no	no	-	no	no	yes	EULAR E-congress
1245743048644005888	ACRheum	2020-04-02T16:01:02.000Z	2.4.2020, 18:01:02	Sprout Social	5	3	0	0	en	Our President-Elect @DrDavidKarp had a video interview w/ HCPLive (@MDMagazine) on the complexities of the #hcq shortage and our recent guiding principles for allocation during the #COVID19 pandemic. Great source of more info! https://t.co/N22wSNlSJz #Covid4rheum #covid4mds https://t.co/w3LgW17PRX		photo	https://pbs.twimg.com/media/EUnEszEXkAEh6zI.jpg	https://www.mdmag.com/medical-news/david-karp-hydroxychloroquine-suggestions-rheumatology-covid-19	tweet	scientific society	us	no	no	no	no	-	yes	HCQ	no	no	no	no	no	no	no	no	no	no	no	no	no	no	-	no	no	no	-
1245707056981647365	ACRheum	2020-04-02T13:38:01.000Z	2.4.2020, 15:38:01	Sprout Social	20	10	0	0	en	If you are experiencing any drug shortage issues, please use this page to report them to the @US_FDA as they continue to work on supply chain management: https://t.co/wTLBsYhcww #COVID19 #hydroxychloroquine #HCQ #covid4rheum				https://www.fda.gov/drugs/drug-safety-and-availability/drug-shortages	tweet	scientific society	us	no	no	no	no	-	yes	HCQ	no	no	no	no	no	no	no	no	no	no	no	no	no	no	-	no	no	no	-
1245523746120781824	LCalabreseDO	2020-04-02T01:29:36.000Z	2.4.2020, 03:29:36	Twitter for iPhone	53	4	4	2	en	My wife made this mask for me - I cried - we need better strategies to reduce asymptomatic/paucisymptomatic spread Dow HCW who can’t distance #covid4MDs #covid4rheum ⁦@rheum_covid⁩ ⁦@RheumAPP⁩ ⁦@medicalaxioms⁩ ⁦@medpedshosp⁩ ⁦@CCalabreseDO⁩ https://t.co/IWs2ze9kCt		photo	https://pbs.twimg.com/media/EUj9N7FWAAASZCG.jpg		tweet	healthcare professional / researcher	us	yes	no	no	no	-	no	-	no	no	no	no	no	no	no	no	no	no	no	no	no	no	-	no	no	no	-
1245518322206212101	LCalabreseDO	2020-04-02T01:08:03.000Z	2.4.2020, 03:08:03	Twitter Web App	18	3	1	0	en	THE intersection of infectious disease and RHEUMATOLOGY! Many strategies on the table for study IL-6-IL-1-GMCSF others #covid4rheum @FunchainMD @CCalabreseDO @HealioRheum https://t.co/ANGf3g4aqM	via @NYTimes https://t.co/m8FiwDH7R1			https://twitter.com/mrichtel/status/1245499331743903744	tweet	healthcare professional / researcher	us	no	no	no	no	-	yes	IL-6-IL-1-GMCSF	no	no	no	no	no	no	no	no	no	no	no	no	no	other	other	no	no	no	-
1245466929189576705	LCalabreseDO	2020-04-01T21:43:50.000Z	1.4.2020, 23:43:50	Twitter Web App	9	0	0	0	en	join us tonight ! #COVID19 #covid4rheum #covid4MDs https://t.co/jngzE2zGHB	great initiative - tune in #covid4rheum https://t.co/kH3c7Gh3hU			https://twitter.com/LCalabreseDO/status/1245409483163160579	tweet	healthcare professional / researcher	us	no	no	no	no	-	no	-	yes	no	no	yes	no	no	no	no	no	no	no	no	no	no	-	no	no	yes	live forum
1245463565445758979	ACRheum	2020-04-01T21:30:28.000Z	1.4.2020, 23:30:28	Sprout Social	22	13	0	1	en	Have you submitted your #COVID19 cases to the @rheum_covid global registry yet? Input your data today to help us find solutions for #rheum patients. https://t.co/StK3Qr2iKd #Covid4rheum https://t.co/LMbyevAlHW		video	https://pbs.twimg.com/ext_tw_video_thumb/1245463473917739010/pu/img/KTn1Vxed_7Nr6Nzr.jpg	https://rheum-covid.org/	tweet	scientific society	us	yes	yes	no	no	-	no	-	no	no	no	no	no	no	no	no	no	no	no	no	no	no	-	no	no	no	-
1245418910947725312	ACRheum	2020-04-01T18:33:01.000Z	1.4.2020, 20:33:01	Sprout Social	9	4	0	2	en	Many state medical boards have not issued guidance on the legality of providing #telehealth services across state lines for commercially insured patients. Use our template letter and contact directory to advocate today! https://t.co/2foDrpIH92 #covid4rheum #covid4mds https://t.co/HP8goAaUCS		photo	https://pbs.twimg.com/media/EUid5iKX0AA3QgF.jpg	https://www.rheumatology.org/announcements	tweet	scientific society	us	no	no	no	no	-	no	-	no	no	no	no	no	no	no	no	no	no	no	no	no	other	other resources from scientific society	yes	no	no	-
1245409483163160579	LCalabreseDO	2020-04-01T17:55:34.000Z	1.4.2020, 19:55:34	Twitter Web Client	4	1	1	1	en	great initiative - tune in #covid4rheum https://t.co/kH3c7Gh3hU	Join the RhAPP COVID-19 Live Forum: Wednesday, April 1st. Featuring perspectives from the front line and discussions on the impact the COVID-19 🦠 pandemic has on your practice, the management of patients, and rheumatology. Register now: https://t.co/Ls538pYMnJ https://t.co/xtmQHwoeU1			https://twitter.com/RheumAPP/status/1245094228922970112	tweet	healthcare professional / researcher	us	no	no	no	no	-	no	-	yes	no	no	yes	no	no	no	no	no	no	no	no	no	no	-	no	no	yes	live forum
1245380157923303424	ACRheum	2020-04-01T15:59:02.000Z	1.4.2020, 17:59:02	Sprout Social	8	3	0	1	en	The ACR joined with other members of the Regulatory Relief Coalition to urge @CMSGov to instruct Medicare Advantage (MA) plans to waive prior authorization requirements for the duration of the #COVID19 national emergency. https://t.co/Gb1QuoiPHs #covid4rheum https://t.co/EQQY0CV1Cm		photo	https://pbs.twimg.com/media/EUh6pyYXgAACChw.jpg	https://www.rheumatology.org/Portals/0/Files/RRC-PA-COVID-19-Letter.pdf	tweet	scientific society	us	no	no	no	no	-	no	-	no	no	no	no	no	no	no	no	no	no	no	no	no	no	-	no	no	no	-
1245376117579579394	PattyT_NP	2020-04-01T15:42:59.000Z	1.4.2020, 17:42:59	Twitter for iPhone	5	2	0	0	en	Check out 4/1 rheum covid live forum @StephenNP @OAAPN @np_chat #npchat #rheumatology #covid4rheum @AANP_NEWS https://t.co/oJlgdyhXPn	Join the RhAPP COVID-19 Live Forum: Wednesday, April 1st. Featuring perspectives from the front line and discussions on the impact the COVID-19 🦠 pandemic has on your practice, the management of patients, and rheumatology. Register now: https://t.co/Ls538pYMnJ https://t.co/xtmQHwoeU1			https://twitter.com/rheumapp/status/1245094228922970112	tweet	healthcare professional / researcher	us	no	no	no	no	-	no	-	yes	no	no	yes	no	no	no	no	no	no	no	no	no	no	-	no	no	yes	live forum
1245339889501122560	ACRheum	2020-04-01T13:19:01.000Z	1.4.2020, 15:19:01	Sprout Social	41	20	1	4	en	52 organizations joined us for a joint letter to US governors, lt. governors, insurance commissioners &amp; pharmacy boards this week urging they take action to ensure patient access to #hcq for FDA-approved indications. https://t.co/rO5pSqtl8w #COVID19 #Covid4rheum #DrugShortage https://t.co/eqVMzg3Jjm		photo	https://pbs.twimg.com/media/EUhWB0_WkAAeWXM.jpg	https://www.rheumatology.org/Portals/0/Files/State-level-HCQ-sign-on.pdf	tweet	scientific society	us	no	no	no	no	-	yes	HCQ	no	no	no	no	no	no	no	no	no	no	no	no	no	no	-	no	no	no	-
1245286976179372037	ClinRheumatol	2020-04-01T09:48:46.000Z	1.4.2020, 11:48:46	Twitter Web App	25	17	1	1	en	Call for COVID-19 cases 📢📢 The #COVID19 Global Rheumatology Alliance has launched an international registry for clinicians to enter data about their rheumatology patients with COVID-19. Add your case here: https://t.co/8qHDFfGpcw. @rheum_covid #covid4rheum https://t.co/UWyf11JYPd		photo	https://pbs.twimg.com/media/EUgljRVX0AAtxdJ.jpg	https://rheum-covid.org	tweet	scientific journal	-	yes	yes	no	no	-	no	-	no	no	no	no	no	no	no	no	no	no	no	no	no	no	-	no	no	no	-
1245274030648832000	medwireNews	2020-04-01T08:57:19.000Z	1.4.2020, 10:57:19	Twitter Web App	16	12	0	1	en	In our latest #podcast for @Rheum_Matters we talk to @philipcrobinson, chair of the steering committee for the @rheum_covid registry, who outlines what the registry is for and what rheumatologists need to do #COVID19 #coronavirus #Covid4Rheum https://t.co/T1q7gf9ZDe				https://rheumatology.medicinematters.com/covid-19/infection/coronavirus-covid-19-global-alliance-registry/17851634	tweet	other business	uk	yes	yes	no	no	-	no	-	no	no	no	no	no	no	no	no	no	no	no	no	no	no	-	no	no	no	-
1245135586983391232	DrMAUrsani	2020-03-31T23:47:12.000Z	1.4.2020, 01:47:12	Twitter for iPhone	6	1	1	0	en	Skin manifestation of #COVID19 #covid4MDs #covid4rheum #dermatology https://t.co/MxYzSF2Tt8	#Skin Manifestations in #COVID19. A very recent article appeared in the @TheJEADV regarding the #dermatological findings in #Covid_19 infection in #Italy. The authors report that (20.4%) developed cutaneous manifestations. More info ... 👇 #dermatology https://t.co/r1CVcbIUUJ			https://twitter.com/DrRamonGrimalt/status/1244588698047598592	tweet	healthcare professional / researcher	us	no	no	no	no	-	no	-	no	no	no	no	no	no	no	no	no	no	yes	no	no	no	-	no	no	no	-
1245098046909800449	ACRheum	2020-03-31T21:18:01.000Z	31.3.2020, 23:18:01	Sprout Social	5	3	0	0	en	The ACR joined with other members of the Regulatory Relief Coalition to urge @CMSGov to instruct Medicare Advantage (MA) plans to waive prior authorization requirements for the duration of the #COVID19 national emergency. https://t.co/Gb1QuoiPHs #covid4rheum https://t.co/PURuCJv332		photo	https://pbs.twimg.com/media/EUd6Ew2WoAITP7w.jpg	https://www.rheumatology.org/Portals/0/Files/RRC-PA-COVID-19-Letter.pdf	tweet	scientific society	us	no	no	no	no	-	no	-	no	no	no	no	no	no	no	no	no	no	no	no	no	no	-	no	no	no	-
1245071117162876932	ACRheum	2020-03-31T19:31:01.000Z	31.3.2020, 21:31:01	Sprout Social	5	1	0	0	en	Updates from the @US_FDA on their #COVID19 efforts. #covid4rheum #hcq #covid4mds https://t.co/OecBMpbgOA	FDA is working 24/7 to respond to the #COVID19 pandemic. Here are latest actions we’ve taken: https://t.co/oylligrlrc https://t.co/8TdLdMwB5L			https://twitter.com/SteveFDA/status/1244766620519673856	tweet	scientific society	us	no	no	no	no	-	yes	HCQ	no	no	no	no	no	no	no	no	no	no	no	no	no	no	-	no	no	no	-
1245070471219105792	ClinRheumatol	2020-03-31T19:28:27.000Z	31.3.2020, 21:28:27	Twitter Web App	10	5	0	0	en	Important #COVID19 Global Rheumatology Registry Updates!!⚡️📢 @rheum_covid #covid4Rheum https://t.co/Kcf1YI4DQ6	THREAD: Initial data from the first 47 validated cases in the Global Registry			https://twitter.com/rheum_covid/status/1244763341459017729	tweet	scientific journal	-	yes	yes	yes	yes	RA, SLE, PSA	yes	MTX, TNF, HCQ	no	no	no	no	no	no	no	no	no	yes	no	no	no	no	-	no	no	no	-
1245060801565732865	ACRheum	2020-03-31T18:50:01.000Z	31.3.2020, 20:50:01	Sprout Social	19	9	0	0	en	Our President-Elect @DrDavidKarp had a video interview w/ HCPLive (@MDMagazine) on the complexities of the #hcq shortage and our recent guiding principles for allocation during the #COVID19 pandemic. Great source of more info! https://t.co/N22wSNlSJz #Covid4rheum #covid4mds				https://www.mdmag.com/medical-news/david-karp-hydroxychloroquine-suggestions-rheumatology-covid-19	tweet	scientific society	us	no	no	no	no	-	yes	HCQ	no	no	no	no	no	no	no	no	no	no	no	no	no	no	-	no	no	no	-
1245042680935133186	ArLARheumatolog	2020-03-31T17:38:01.000Z	31.3.2020, 19:38:01	Twitter for iPhone	15	9	2	0	ar	ثان عمل للمجموعة العربية للتوعية بالأمراض الروماتيزمية تحت مظلة الرابطة العربية لجمعيات #روماتيزم ترجمة سجل مرضى الروماتيزم المصابين #كوفيد١٩ الى اللغة العربية مع COVID-19 Global Rheumatology Alliance @rheum_covid #covid4rheum https://t.co/rNIsBZGKxj #AAAAgroup #Arlar2020 https://t.co/u3Kh0k9CKD		photo photo photo photo	https://pbs.twimg.com/media/EUdHtEuX0AMIUFp.jpg https://pbs.twimg.com/media/EUdHtE0XsAIIcwA.jpg https://pbs.twimg.com/media/EUdHtEuXkAAAhAc.jpg https://pbs.twimg.com/media/EUdHtEyWsAA5Hzt.jpg	https://rheum-covid.org/languages/	tweet	scientific society	jor	yes	yes	no	no	-	no	-	no	no	no	no	no	no	no	no	no	no	no	no	no	no	-	no	no	no	-
1245018234035867654	rheumadocs	2020-03-31T16:00:52.000Z	31.3.2020, 18:00:52	Buffer	4	3	0	0	de	❗️ Das Covid-19 Register der DGRh für Rheumapatienten ist da ❗️ Ab sofort können unter https://t.co/CjKQHYHXtW Rheumapatienten mit nachgewiesener #COVID2019-Infektion registriert werden. Eine Übertragung der Daten in internationale Register ist geplant #Covid4Rheum #DGRh https://t.co/K14qsaHBLJ		photo photo	https://pbs.twimg.com/media/EUcxfEKXsAIU7iI.jpg https://pbs.twimg.com/media/EUcxfEIXgAApS8N.jpg	https://www.covid19-rheuma.de/	tweet	scientific society	ger	yes	yes	no	no	-	no	-	no	no	no	no	no	no	no	no	no	no	no	no	no	no	-	no	no	no	-
1245010379446550529	PattyT_NP	2020-03-31T15:29:40.000Z	31.3.2020, 17:29:40	Twitter for iPhone	8	2	3	0	en	Rheum NP/PA/RPh covid19 forum Apr 1st 8pm EDT Perspective from frontline @RheumAPP #covid4rheum #rheumatology https://t.co/WS5LcLSlNo				https://www.rhapp.org/event-registration	tweet	healthcare professional / researcher	us	no	no	no	no	-	no	-	no	no	no	no	no	no	no	no	no	no	no	no	no	no	-	no	no	yes	live forum
1245009623582568453	DrTinyTree	2020-03-31T15:26:40.000Z	31.3.2020, 17:26:40	Twitter for iPhone	9	4	1	0	en	Great thread about #Hydroxychloroquine and why journal articles need to be critically reviewed, even in the time of #COVIDー19 #covid4rheum https://t.co/HuiLsHUcZR	(1) On behalf of all the authors and @rheum_covid, @jeffsparks and I present the consequences of disseminating rapidly assembled studies, specifically the use #hydroxychloroquine in #COVID19. Now out on @AnnalsofIM. https://t.co/oS5uxNQgkg			https://twitter.com/alhkim/status/1244707745149915136	tweet	healthcare professional / researcher	us	yes	no	no	no	-	yes	HCQ	no	no	no	no	no	no	no	no	no	no	no	no	no	yes peer reviewed	comment	no	no	no	-
1245005691808514049	ACRheum	2020-03-31T15:11:02.000Z	31.3.2020, 17:11:02	Sprout Social	33	24	1	0	en	#COVID19 guiding principles for IL-1, IL-6 &amp; JAK antagonists (https://t.co/eua7UtzeBr), and C5 inhibitors (https://t.co/rjuV5QNTtQ) now available! All recommendations are based on current knowledge and are subject to revision as circumstances evolve. #covid4rheum #drugshortage https://t.co/KlBlh7O6Cy		photo	https://pbs.twimg.com/media/EUcmE6FXYAIdsTE.jpg	https://www.rheumatology.org/Portals/0/Files/Guiding-Principles-Scarce-Resource-Allocation-IL-6-IL-1-JAK.pdf https://www.rheumatology.org/Portals/0/Files/Guiding-Principles-Scarce-Resource-Allocation-C5-Inhibitors.pdf	tweet	scientific society	us	no	no	no	no	-	yes	IL-1, IL-6 & JAK antagonists; C5 inhibitors	yes	yes	no	no	yes	yes	no	no	no	no	no	no	no	yes peer reviewed	guideline scientific society rheumatology	no	no	no	-
1244959133113233409	ACRheum	2020-03-31T12:06:02.000Z	31.3.2020, 14:06:02	Sprout Social	2	2	0	0	en	#Rheumatology practices with fewer than 500 employees may be eligible for up to 8 weeks of cash-flow assistance through the Paycheck Protection Program established by the #CaresAct. Use our guide to see if you're eligible and how to apply. https://t.co/JVMCitKPYM #covid4rheum https://t.co/Atbl0LoNzC		photo	https://pbs.twimg.com/media/EUb7uzFXsAE4EeB.jpg	https://www.rheumatology.org/Portals/0/Files/ACR-Details-Stimulus-Paycheck-Protection-Program.pdf	tweet	scientific society	us	no	no	no	no	-	no	-	no	no	no	no	no	no	no	no	no	no	no	no	no	other	other	no	no	no	-
1244809025772011520	HSSCVMO	2020-03-31T02:09:33.000Z	31.3.2020, 04:09:33	Twitter Web App	3	0	0	0	en	Thank you to all the physicians who are contributing data to this important registry that may provide rapid insights into #COVID19 Please contribute to #covid4rheum global registry. @HSpecialSurgery @UCLAHealth @ACRheum @ACPinternists @HSS_PIC @UCSFHospitals https://t.co/aie52jP4By	First data from #covid4rheum global registry @rheum_covid @HSS_PIC @HSSCVMO https://t.co/USuiL9p2db			https://twitter.com/SattuiSEMD/status/1244764649674936326	tweet	healthcare professional / researcher	us	yes	yes	no	no	-	no	-	no	no	no	no	no	no	no	no	no	yes	no	no	no	no	-	no	no	no	-
1244775636192964609	SituationRheum	2020-03-30T23:56:53.000Z	31.3.2020, 01:56:53	Twitter for iPhone	26	5	1	0	en	Rheumatology’s take on “if you build it they will come” 🤓 In under 3 weeks, this project went from concept to reporting prelim results from a week of GLOBAL data collection 🥳🙌💪 @rheum_covid #covid4MDs #covid4rheum @psufka @philipcrobinson @JYazdanyMD https://t.co/usydJMEMiH	THREAD: Initial data from the first 47 validated cases in the Global Registry			https://twitter.com/rheum_covid/status/1244763341459017729	tweet	healthcare professional / researcher	us	yes	no	yes	no	-	no	-	no	no	no	no	no	no	no	no	no	yes	no	no	no	no	-	no	no	no	-
1244764649674936326	SattuiSEMD	2020-03-30T23:13:13.000Z	31.3.2020, 01:13:13	Twitter for iPhone	4	1	0	3	en	First data from #covid4rheum global registry @rheum_covid @HSS_PIC @HSSCVMO https://t.co/USuiL9p2db	THREAD: Initial data from the first 47 validated cases in the Global Registry			https://twitter.com/rheum_covid/status/1244763341459017729	tweet	healthcare professional / researcher	us	yes	no	yes	no	-	no	-	no	no	no	no	no	no	no	no	no	yes	no	no	no	no	-	no	no	no	-
1244724505194479617	coriemeckstrom	2020-03-30T20:33:42.000Z	30.3.2020, 22:33:42	Twitter for iPhone	3	0	1	0	en	A huge thank you for all you do for me and all your patients @psufka! Major kudos for everything you are doing to keep #HighRiskCovid19 Minnesotans and everyone around the world safe from #COVID19!! #covid4rheum https://t.co/LOodWbZkq6	Thank you for all you continue to do for our patients - especially during these trying times. #COVID19 #covid4rheum #covid4mds https://t.co/bxHPS4k11P			https://twitter.com/ACRheum/status/1244714946870591497	tweet	patient	us	no	no	no	no	-	no	-	no	no	no	no	no	no	no	no	no	no	no	no	no	no	-	no	no	no	-
1244714946870591497	ACRheum	2020-03-30T19:55:43.000Z	30.3.2020, 21:55:43	Sprout Social	51	16	0	10	en	Thank you for all you continue to do for our patients - especially during these trying times. #COVID19 #covid4rheum #covid4mds https://t.co/bxHPS4k11P		photo	https://pbs.twimg.com/media/EUYdpZqX0AIKwl3.jpg		tweet	scientific society	us	no	no	no	no	-	no	-	no	no	no	no	no	no	no	no	no	no	no	no	no	no	-	no	no	no	-
1244680042652852225	ACRheum	2020-03-30T17:37:01.000Z	30.3.2020, 19:37:01	Sprout Social	16	8	0	0	en	Many commercial payers have announced temporary updates to their #telehealth policies that make it easier for physicians and patients to connect without the need for an office visit due to #COVID19. Here's a chart with changes we know of: https://t.co/4XvVlQTqoX #covid4rheum https://t.co/i07buQZjuJ		photo	https://pbs.twimg.com/media/EUX95uTX0AgdJm8.jpg	https://www.rheumatology.org/Portals/0/Files/Commercial-Payer-Telehealth-Tracking-COVID-19-Public-Health-Emergency.pdf	tweet	scientific society	us	no	no	no	no	-	no	-	no	no	no	no	no	no	no	no	no	no	no	no	no	other	other resources from scientific society	yes	no	no	-
1244638054842802177	jainavinash	2020-03-30T14:50:11.000Z	30.3.2020, 16:50:11	Twitter Web App	2	1	0	0	en	#rheumatology #autoimmune #covid19 #LeedsHospital #covid4rheum https://t.co/l5hwj9uDWi	If you are a rheumatologist wondering how to convey to your patients their risk in this #COVIDー19 pandemic &amp; the precautions based on the risk profile; here is a video based on Leeds hospital guidelines for you to prescribe to them https://t.co/KvLfinSC40 #covid4rheum https://t.co/dgkBCaGAqR			https://twitter.com/doctorakerkar/status/1244276133157208064	tweet	healthcare professional / researcher	india	no	no	no	no	-	yes	steroids, AZA, LEF, MTX, MMF, Cic, CYC, TAC, SIR	yes	no	yes	no	no	no	no	no	yes	no	no	no	no	other	other	no	no	no	-
1244619078867857409	TerezHumphrey	2020-03-30T13:34:46.000Z	30.3.2020, 15:34:46	Twitter for iPhone	5	3	0	0	en	The #COVID19 Global Rheumatology Alliance @rheum_covid has launched an international registry for healthcare providers to enter data about their #rheumatology patients with #COVID19. https://t.co/MhZSuBY1ST #Covid4Rheum #HighRiskCovid19				https://rheum-covid.org/	tweet	patient	us	yes	no	no	no	-	no	-	no	no	no	no	no	no	no	no	no	no	no	no	no	no	-	no	no	no	-
1244557478458769410	LUPUSUK	2020-03-30T09:30:00.000Z	30.3.2020, 11:30:00	Twitter for Advertisers	10	6	0	0	en	The #COVID19 Global Rheumatology Alliance (@rheum_covid) has launched an international registry for healthcare providers to enter data about their rheumatology patients with COVID-19. Learn more at https://t.co/HQTjNAbaVC #Covid4Rheum https://t.co/JZbE9LkWur		photo	https://pbs.twimg.com/media/ET9wjahWkAINPtr.jpg	https://rheum-covid.org	tweet	support group	uk	yes	yes	no	no	-	no	-	no	no	no	no	no	no	no	no	no	no	no	no	no	no	-	no	no	no	-
1244288901398683648	DrTinyTree	2020-03-29T15:42:46.000Z	29.3.2020, 17:42:46	Twitter for iPhone	3	0	0	0	en	Read this ⬇️ #covid4rheum https://t.co/d0kZXX1N7t	My article on the HCQ shortage and the Gautret study published today in the Rheumatologist. https://t.co/mlJOhcuJ0q			https://twitter.com/EBRheum/status/1244031200462864385	tweet	healthcare professional / researcher	us	no	no	no	no	-	yes	HCQ	yes	no	yes	no	no	no	no	no	no	no	yes	no	no	other	commentX	no	no	no	-
1244276133157208064	doctorakerkar	2020-03-29T14:52:02.000Z	29.3.2020, 16:52:02	Twitter for iPhone	61	31	1	2	en	If you are a rheumatologist wondering how to convey to your patients their risk in this #COVIDー19 pandemic &amp; the precautions based on the risk profile; here is a video based on Leeds hospital guidelines for you to prescribe to them https://t.co/KvLfinSC40 #covid4rheum https://t.co/dgkBCaGAqR		photo	https://pbs.twimg.com/media/EUSOiyKUMAEF_HE.jpg	https://www.youtube.com/watch?v=pyjLp21lRx4&feature=youtu.be	tweet	healthcare professional / researcher	india	no	no	no	no	-	yes	steroids, AZA, LEF, MTX, MMF, Cic, CYC, TAC, SIR	yes	no	yes	no	no	no	no	no	yes	no	no	no	no	other	other	no	no	no	-
1244217239689146370	RACC_UK	2020-03-29T10:58:01.000Z	29.3.2020, 12:58:01	Twitter for iPad	21	9	0	1	en	We are proud to support the COVID-19 Global Rheumatology Alliance. This registry is an international effort to collect information pertinent to COVID-19 infection in patients with rheumatologic disease. So far they have had 46 cases reported! #Covid4Rheum @rheum_covid https://t.co/z82cKTUfYt	Huge thank you to everyone who has submitted cases in just the first few days. So far, we have *46 cases* reported, and we just added the EULAR registry today. We expect the first scientific report to the community to come out early next week. https://t.co/c4QpUJ2Ufu https://t.co/rXZKFLjeXE			https://twitter.com/rheum_covid/status/1243625962052476932	tweet	support group	uk	yes	yes	yes	no	-	no	-	no	no	no	no	no	no	no	no	no	no	no	no	no	no	-	no	no	no	-
1243983020362739712	emilysirotich	2020-03-28T19:27:18.000Z	28.3.2020, 20:27:18	Twitter for iPhone	6	5	0	1	en	Now recruiting patients for the Patient Board. Please apply below #covid4rheum #coronavirus #COVID19 https://t.co/FkUN640qsd	APPLY NOW! The COVID19 Global Rheumatology Alliance is forming a Patient Board. If you are interested in joining the patient team, please fill out the application below. Applications are due April 2, 2020. https://t.co/Y9Xsu03tfD			https://twitter.com/rheum_covid/status/1243973985173417984	tweet	healthcare professional / researcher	can	yes	yes	no	no	-	no	-	no	no	no	no	no	no	no	no	no	no	no	no	no	no	-	no	no	no	-
1243951581948792832	ArLARheumatolog	2020-03-28T17:22:23.000Z	28.3.2020, 18:22:23	Twitter for iPhone	1	0	0	0	en	Report a Case to The COVID-19 Global Rheumatology Alliance Registry Check video on youtube by @rheum_covid #covid4rheum All the support from : #AAAAgroup #ArLAR2020 https://t.co/MTWMI2WGJK	Report a Case to The COVID-19 Global Rheumatology Alliance Registry https://t.co/CA82uXYhCv			https://twitter.com/rheum_covid/status/1243949505655058432	tweet	scientific society	jor	yes	yes	no	no	-	no	-	no	no	no	no	no	no	no	no	no	no	no	no	no	no	-	no	no	no	-
1243942282551853058	LCalabreseDO	2020-03-28T16:45:26.000Z	28.3.2020, 17:45:26	Twitter Web App	8	0	1	0	en	Actually follows my gut feeling and what I have been telling my pts- this strategy should get us through the surge ( and find out if this is effective in #COVID19 #covid4rheum @ELittlejohnDO @CCalabreseDO @HealioRheum https://t.co/ej0w9Hp4CN	(FIN) Patient with an initial blood [HCQ]=1000 ng/mL has 40 200-mg HCQ tablets left: Taken 400 mg/day for 10 days, reaches ~700 ng/mL ~23 days. If rationed 200 mg/day for 20 days, reach 700 ng/day in ~50 days. (Thanks to @psufka for connecting me with @Rx_Ed!)			https://twitter.com/alhkim/status/1243934188421644288	tweet	healthcare professional / researcher	us	no	no	no	no	-	yes	HCQ	yes	no	yes	no	no	no	no	no	no	no	no	no	no	no	-	no	no	no	-
1243904182257627137	ACRheum	2020-03-28T14:14:02.000Z	28.3.2020, 15:14:02	Sprout Social	6	4	1	0	en	Disseminating support and guidance for utilizing #telehealth has been a top priority for the ACR during the #COVID19 pandemic. We hope this provider fact sheet will help both patients and providers stay safe. https://t.co/4Cg7qqccqr #covid4rheum #covid4md https://t.co/6waOj8W8gg		photo	https://pbs.twimg.com/media/EUM8QsRWsAEYsmr.jpg	https://www.rheumatology.org/Portals/0/Files/ACR-Telemedicine-Fact-Sheet-2020.pdf	tweet	scientific society	us	no	no	no	no	-	no	-	no	no	no	no	no	no	no	no	no	no	no	no	no	other	other resources from scientific society	yes	no	no	-
1243694488608026626	LupusInitiative	2020-03-28T00:20:47.000Z	28.3.2020, 01:20:47	Twitter for iPhone	4	0	0	0	en	Physicians can help in a global charge to collect data on RA patients with #COVID19 by participating in the #covid4rheum registry. Data submission is quick and easy! https://t.co/xBJFmXAfLq	We are proud to be playing a supporting role in the COVID-19 Global Rheumatology Alliance and encourage participation in the registry to help the global effort to collect pertinent data on #COVID19 infection in rheumatic disease patients. https://t.co/StK3Qr2iKd #covid4rheum https://t.co/GZjZxviiea			https://twitter.com/ACRheum/status/1243616878649585665	tweet	support group	us	yes	yes	no	no	-	no	-	no	no	no	no	no	no	no	no	no	no	no	no	no	no	-	no	no	no	-
1243684466738028555	LCalabreseDO	2020-03-27T23:40:58.000Z	28.3.2020, 00:40:58	Twitter for iPhone	5	0	2	0	en	Right now I need irony-I need humor-I need humanism thus I am reading/rereading all Kurt Vonnegut books - 3 down and❤️many to go! #COVID19 #covid4rheum ⁦@JBaruchMD⁩ ⁦@MikkaelSekeres⁩ ⁦@medicalaxioms⁩ ⁦@CCalabreseDO⁩ #wellness https://t.co/13nz4xlvjQ				https://www.google.com/imgres?imgurl=https://i.guim.co.uk/img/media/b02243f5ff355841c13663ea7e6c295d880a65c3/151_500_729_438/master/729.jpg?width%3D300%26quality%3D85%26auto%3Dformat%26fit%3Dmax%26s%3Df877eb27386900a7fdf0bb69f508d285&imgrefurl=https://www.theguardian.com/books/booksblog/2019/mar/26/screw-the-snobbish-literati-was-kurt-vonnegut-a-science-fiction-writer-reading-group&tbnid=-QcUebsz…	tweet	healthcare professional / researcher	us	no	no	no	no	-	no	-	no	no	no	no	no	no	no	no	no	no	no	no	no	no	-	no	no	no	-
1243616878649585665	ACRheum	2020-03-27T19:12:23.000Z	27.3.2020, 20:12:23	Sprout Social	62	30	1	2	en	We are proud to be playing a supporting role in the COVID-19 Global Rheumatology Alliance and encourage participation in the registry to help the global effort to collect pertinent data on #COVID19 infection in rheumatic disease patients. https://t.co/StK3Qr2iKd #covid4rheum https://t.co/GZjZxviiea		video	https://pbs.twimg.com/ext_tw_video_thumb/1243616785489854467/pu/img/O-GI9-ZfE2NIN2g1.jpg	https://rheum-covid.org/	tweet	scientific society	us	yes	yes	no	no	-	no	-	no	no	no	no	no	no	no	no	no	no	no	no	no	no	-	no	no	no	-
1243601693482397698	ACRheum	2020-03-27T18:12:03.000Z	27.3.2020, 19:12:03	Sprout Social	6	0	0	0	en	Get involved &amp; impact the future of #rheumatology! Explore the many ACR volunteer opportunities available and help us be there for you so you can be there for your patients. The nomination deadline is Saturday, June 1. https://t.co/ZqSFgBiBuw #covid4rheum https://t.co/J9WXRE8yA0		photo	https://pbs.twimg.com/media/EUIpJhGXgAciPX2.jpg	https://my.rheumatology.org/NC__Login?startURL=/my-nominations	tweet	scientific society	us	no	no	no	no	-	no	-	no	no	no	no	no	no	no	no	no	no	no	no	no	no	-	no	no	yes	application for volunteering
1243595649876209666	ACRheum	2020-03-27T17:48:02.000Z	27.3.2020, 18:48:02	Sprout Social	6	2	0	0	en	Disseminating support and guidance for utilizing #telehealth has been a top priority for the ACR during the #COVID19 pandemic. We hope this provider fact sheet will help both patients and providers stay safe. https://t.co/4Cg7qqccqr #covid4rheum #covid4md https://t.co/tyCoQY1u8s		photo	https://pbs.twimg.com/media/EUIjpw7XsAE8uCM.jpg	https://www.rheumatology.org/Portals/0/Files/ACR-Telemedicine-Fact-Sheet-2020.pdf	tweet	scientific society	us	no	no	no	no	-	no	-	no	no	no	no	no	no	no	no	no	no	no	no	no	other	other resources from scientific society	yes	no	no	-
1243555890265030658	ACRheum	2020-03-27T15:10:03.000Z	27.3.2020, 16:10:03	Sprout Social	12	9	0	1	en	The ACR has created an infusion guidance to keep rheumatology practices updated with relevant information to ensure patient access to office-based infusion services during the #COVID19 pandemic. https://t.co/JqLTgfeEXj #Covid4Rheum #Covid4MDs https://t.co/1j7thMjNiE		photo	https://pbs.twimg.com/media/EUH_fYZXsAgSqHh.jpg	https://www.rheumatology.org/Portals/0/Files/ACR-Infusion-Guidance-COVID-19.pdf	tweet	scientific society	us	no	no	no	no	-	no	-	yes	yes	no	no	no	no	no	no	no	no	no	no	no	yes peer reviewed	guideline scientific society rheumatology	no	no	no	-
1243547825687769088	DrTinyTree	2020-03-27T14:38:00.000Z	27.3.2020, 15:38:00	Twitter for iPhone	3	1	0	0	en	Great interview with Dr. Fauci that covers the spectrum of questions around #COVIDー19 #covid4rheum https://t.co/OdSncDcMHo	"There is no proven, safe and effective direct therapy for coronavirus. There are drugs... like hydroxychloroquine for malaria... that there have been anecdotal stories about. By anecdotal, I mean people kind of think they work, but they haven't proven they work." - Dr. Fauci https://t.co/CwklWmDJYr			https://twitter.com/TheDailyShow/status/1243535097866919936	tweet	healthcare professional / researcher	us	no	no	no	no	-	yes	HCQ	no	no	no	no	no	no	no	no	no	no	no	no	no	no	-	no	no	no	-
1243538262280429568	LUPUSUK	2020-03-27T14:00:00.000Z	27.3.2020, 15:00:00	Twitter for Advertisers	45	20	3	0	en	Physicians can now enter #COVID19 data about their rheumatology patients into an international registry to create a secure, de-identified, international case-reporting registry to help guide clinicians in assessing and treating patients with rheumatologic disease. #covid4rheum https://t.co/hqWrs9PASC		photo	https://pbs.twimg.com/media/ET9rQS_WAAUAA5X.jpg		tweet	support group	uk	yes	yes	no	no	-	no	-	no	no	no	no	no	no	no	no	no	no	no	no	no	no	-	no	no	no	-
1243509579931176960	ACRheum	2020-03-27T12:06:01.000Z	27.3.2020, 13:06:01	Sprout Social	82	52	4	9	en	We have released new recommendations titled "Guiding Principles from the American College of Rheumatology for Scarce Resource Allocation During the #COVID19 Pandemic: The Case of #Hydroxychloroquine" to encourage balanced supply management. https://t.co/XyRba4F0vN #covid4rheum https://t.co/244kIb78cr		photo	https://pbs.twimg.com/media/EUHVXzvXYAIV1s0.jpg	https://www.rheumatology.org/Portals/0/Files/Guiding-Principles-Scarce-Resource-Allocation-During-Covid-19.pdf	tweet	scientific society	us	no	no	no	no	-	yes	HCQ	yes	yes	no	no	no	no	no	no	no	no	no	no	no	no	-	no	no	no	-
1243468183153061890	Rheum_Matters	2020-03-27T09:21:32.000Z	27.3.2020, 10:21:32	Twitter Web App	9	12	1	0	en	The COVID-19 Global Rheumatology Alliance registry – an open platform for data collection &amp; sharing – is now open for healthcare providers to enter data about their #rheumatology patients with #COVID19. #Covid4Rheum @rheum_covid https://t.co/n8JEzqFY66				https://rheumatology.medicinematters.com/covid-19/infection/covid-19-rheumatology-registry-launched/17830818	tweet	scientific journal	world	yes	yes	no	no	-	no	-	no	no	no	no	no	no	no	no	no	no	no	no	no	no	-	no	no	no	-
1243346750703833088	HealioRheum	2020-03-27T01:19:00.000Z	27.3.2020, 02:19:00	TweetDeck	6	3	1	0	en	#COVID19 Global Rheumatology Alliance @rheum_covid has launched an international patient registry - completion of a case report takes just 5 to 10 minutes! #Covid4Rheum https://t.co/DndJqXq4z1 https://t.co/MXYMcVIzN1		photo	https://pbs.twimg.com/media/EUEpkHcWAAMZ39f.jpg	https://www.healio.com/rheumatology/practice-management/news/online/%7B7d073bd4-98c6-4bdc-988a-fceaae5ffbf2%7D/rheumatology-coalition-unveils-patient-registry-to-curate-disseminate-covid-19-data?utm_medium=social&amp;utm_source=twitter&amp;utm_campaign=sociallinks	tweet	other business	us	yes	yes	no	no	-	no	-	no	no	no	no	no	no	no	no	no	no	no	no	no	no	-	no	no	no	-
1243292847865987077	SattuiSEMD	2020-03-26T21:44:48.000Z	26.3.2020, 22:44:48	Twitter Web Client	1	0	0	0	en	COVID-19 Global Rheumatology Alliance #covid4rheum https://t.co/RcbTyc76v6 via @YouTube				https://www.youtube.com/watch?v=cE-aDMLs73o&feature=youtu.be	tweet	healthcare professional / researcher	us	yes	yes	no	no	-	no	-	no	no	no	no	no	no	no	no	no	no	no	no	no	no	-	no	no	no	-
1243255323978346497	LCalabreseDO	2020-03-26T19:15:42.000Z	26.3.2020, 20:15:42	Twitter Web App	13	4	0	0	en	I feeling optimistic today for some reason?!- With 157 trials for #COVID2019 on https://t.co/PWDQyEgd0g we are likely to make many breakthroughs in biomedical science which we will benefit from down the road-ie antivirals, diagnostics,vaccines &amp; beyond... #covid4md #covid4rheum				http://ClinincTrails.gov	tweet	healthcare professional / researcher	us	no	no	no	no	-	no	-	no	no	no	no	no	no	no	no	no	no	no	no	no	no	-	no	no	no	-
1243204743251574791	HibbsLupusTrust	2020-03-26T15:54:43.000Z	26.3.2020, 16:54:43	Twitter Web App	6	2	0	0	en	The new #COVID19 Global Rheumatology Registry from @rheum_covid is now available for healthcare providers to enter data about their rheumatology patients with COVID-19 infections. https://t.co/iWSbfx8VUO #COVID4Rheum #Rheumatology https://t.co/oLy5iybYIH		photo	https://pbs.twimg.com/media/EUC_VFrXYAAdGoM.jpg	https://rheum-covid.org	tweet	support group	uk	yes	yes	no	no	-	no	-	no	no	no	no	no	no	no	no	no	no	no	no	no	no	-	no	no	no	-
1243154138533376000	ArLARheumatolog	2020-03-26T12:33:37.000Z	26.3.2020, 13:33:37	Twitter for iPhone	0	0	0	0	en	Message from ACR President Ellen M. Gravallese :steps taken to help members navigate the new and unexpected challenges of #COVID19 as they arise #covid4rheum @ACRheum https://t.co/IpSuEnzQ4d	ACR President Ellen M. Gravallese, MD, has recorded a message to inform you of the steps we've taken to help our members navigate the new and unexpected challenges of #COVID19 as they arise. https://t.co/ip1a9Pc7kq			https://twitter.com/ACRheum/status/1243150089058729986	tweet	scientific society	jor	yes	yes	no	no	-	yes	HCQ	no	no	no	no	no	no	no	no	no	no	no	no	no	no	-	yes	no	no	-
1243143398728634369	RichardPAConway	2020-03-26T11:50:57.000Z	26.3.2020, 12:50:57	Twitter for Android	9	7	0	0	en	This is crucially important. It must not be lost in the concern over immunosuppressive medication and Covid-19 that those on long term steroids need them increased not stopped if they develop Covid #covid4MDs #covid4rheum https://t.co/5LBTrm3fy0	@ElenaNikiUK @EULAR_JC Those on 5mg or more of long term prednisolone for rheumatic disease may have adrenal suppression: consider short term doubling of Pred dose for a few days if sick in bed at home / “stress dose” iv hydrocortisone if sick in hospital. Have I got this right @hormone_doc ?			https://twitter.com/Sarah_L_Mackie/status/1243131248161284096	tweet	healthcare professional / researcher	ire	no	no	no	no	-	yes	steroids	no	no	no	no	yes	no	yes	no	no	no	no	no	no	no	-	no	no	no	-
1243073558009597952	Dr_C_Koutsianas	2020-03-26T07:13:26.000Z	26.3.2020, 08:13:26	Twitter for Android	2	0	0	0	en	I am amazed by how quickly tuiz came together and what good will and collaboration can do. Well done to everyone involved #Covid4Rheum @rheum_covid https://t.co/JaC0BxxHwm	I have not been so sleep deprived helping put together @rheum_covid since I was a junior doctor or my kids were newborns. But it is so worth it to see it already getting cases. #Covid4Rheum			https://twitter.com/philipcrobinson/status/1242830149499809795	tweet	healthcare professional / researcher	uk	yes	no	no	no	-	no	-	no	no	no	no	no	no	no	no	no	no	no	no	no	no	-	no	no	no	-
1243060604396503040	esr_uae	2020-03-26T06:21:57.000Z	26.3.2020, 07:21:57	Twitter Web App	11	5	0	0	en	ESR is proud to support the COVID-19 Global Rheumatology Alliance. This registry is an international effort to collect information pertinent to COVID-19 infection in patients with rheumatologic disease. Let's hope the data comes pouring in. #Covid4Rheum @rheum_covid https://t.co/D81FdI2OqQ				https://twitter.com/rheum_covid/status/1242538939581423618	tweet	scientific society	uae	yes	yes	no	no	-	no	-	no	no	no	no	no	no	no	no	no	no	no	no	no	no	-	no	no	no	-
1243019523638214657	doktora_ging	2020-03-26T03:38:43.000Z	26.3.2020, 04:38:43	Twitter for iPhone	9	2	3	0	en	Wondering if since tofacitinib is also associated w/ reduced IL6, could it theoretically be useful for managing the cytokine storm of covid19? #Covid4Rheum #covid4MDs @mangangaral @ReyesHeizel @psufka @LCalabreseDO @rheum_covid @RheumatologyNet					tweet	healthcare professional / researcher	phil	yes	no	no	no	-	yes	tofaticinib	no	no	no	no	no	no	no	no	no	no	no	no	no	no	-	no	no	no	-
1242990000796565504	emilysirotich	2020-03-26T01:41:24.000Z	26.3.2020, 02:41:24	Twitter for iPhone	10	1	3	2	en	Received 4 offers to help translate to Spanish in 1 hour. Wow!! Translators for other languages are needed. Please DM if interested #COVID2019 #coronavirus #Covid4Rheum https://t.co/Vk9CeuMHJD	HELP WANTED! To expand global use of our registry, we’re working on adding additional languages. We especially need: Mandarin, Cantonese, Italian, Arabic, Farsi, Portuguese, or German. If others, let us know (we have Spanish covered). If you can help please DM @emilysirotich https://t.co/H8QJiE8WkI			https://twitter.com/rheum_covid/status/1242989425434464260	tweet	healthcare professional / researcher	can	yes	yes	no	no	-	no	-	no	no	no	no	no	no	no	no	no	no	no	no	no	no	-	no	no	no	-
1242975112040714242	SattuiSEMD	2020-03-26T00:42:14.000Z	26.3.2020, 01:42:14	Twitter Web App	0	0	0	0	und	#Covid4Rheum @rheum_covid https://t.co/eceQ5AKd1c	@rheum_covid &lt;24 hours after launching the Global RheumCOVID registry, &gt;20 cases from around the world submitted. Data analytic team will be posting summary stats and other information as it becomes available.			https://twitter.com/JYazdanyMD/status/1242935146585587712	tweet	healthcare professional / researcher	us	yes	no	yes	no	-	no	-	no	no	no	no	no	no	no	no	no	no	no	no	no	no	-	no	no	no	-
1242972175528796160	LCalabreseDO	2020-03-26T00:30:34.000Z	26.3.2020, 01:30:34	Twitter Web App	18	5	0	0	en	From conception to working international data acquisition platform in 12 days-amazing Tutti Bravo!! @medicalaxioms #Covid4Rheum #covid4md https://t.co/m6mu85lMw6	@rheum_covid &lt;24 hours after launching the Global RheumCOVID registry, &gt;20 cases from around the world submitted. Data analytic team will be posting summary stats and other information as it becomes available.			https://twitter.com/JYazdanyMD/status/1242935146585587712	tweet	healthcare professional / researcher	us	yes	no	no	no	-	no	-	no	no	no	no	no	no	no	no	no	no	no	no	no	no	-	no	no	no	-
1242929337046884353	TheMyositisAssc	2020-03-25T21:40:21.000Z	25.3.2020, 22:40:21	Twitter Web App	7	2	0	0	en	@TheMyositisAssc is proud to support the #Covid4Rheum registry for patient groups @rheum_covid. Attention Physicians: A Physician Entered Registry is now available #autoimmune #rheumatology #myositis https://t.co/YkzlQaTOam				https://twitter.com/rheum_covid/status/1242538939581423618	tweet	support group	us	yes	yes	no	no	-	no	-	no	no	no	no	no	no	no	no	no	no	no	no	no	no	-	no	no	no	-
1242920866645774337	EULAR_JC	2020-03-25T21:06:41.000Z	25.3.2020, 22:06:41	TweetDeck	13	3	2	0	en	It was wonderful that you have been with us this evening! #EULARJC @lauraandreoli80 @Lupusreference @carl_goodyear I am sure that you will stay on top of the topic #Covid4Rheum together with @benevolent_ai					tweet	scientific society	eu	no	no	no	no	-	no	-	no	no	no	no	no	no	no	no	no	no	no	no	no	no	-	no	no	no	-
1242919747756478465	EULAR_JC	2020-03-25T21:02:14.000Z	25.3.2020, 22:02:14	TweetDeck	9	1	3	2	en	Dear #EULARJC participants! Thank you for your active involvement and for your questions. Since the end of this #EULARJC session has come – share any questions that you want to keep in the thread! #Covid4Rheum					tweet	scientific society	eu	no	no	no	no	-	no	-	no	no	no	no	no	no	no	no	no	no	no	no	no	no	-	no	no	no	-
1242915992919052289	EULAR_JC	2020-03-25T20:47:19.000Z	25.3.2020, 21:47:19	TweetDeck	5	1	1	0	en	Do you think we are already at a point to issue specific recommendations beyond general rules and suggestions? #EULARJC #Covid4Rheum https://t.co/Zf39rMDQma	@EULAR_JC #EULARJC @Lupusreference-8 A major issue is the lack of coordinated response for issuing #recommendations in the context of #COVID19 #pandemia. Many national and international knowledge societies have issues their own recommendations. Both #patients and #doctors are very confused			https://twitter.com/Lupusreference/status/1242915316780486656	tweet	scientific society	eu	no	no	no	no	-	no	-	no	no	no	no	no	no	no	no	no	no	no	no	no	no	-	no	no	no	-
1242897260037447680	carvicab	2020-03-25T19:32:53.000Z	25.3.2020, 20:32:53	Twitter for iPad	9	2	4	2	en	How are your countries, colleagues, you &amp; your families dealing with this ? @JoseCamposMD @philipcrobinson @PhilipGardiner @_connectedcare @RonanTKavanagh @psufka @zandbelt @Rheumatologe https://t.co/ESuefwCi2X #JustAsking #Covid4Rheum				https://www.theatlantic.com/ideas/archive/2020/03/were-failing-doctors/608662/	tweet	healthcare professional / researcher	col	no	no	no	no	-	no	-	no	no	no	no	no	no	no	no	no	no	no	no	no	no	-	no	no	no	-
1242837555348987906	UNCTARC	2020-03-25T15:35:38.000Z	25.3.2020, 16:35:38	Twitter Web App	9	4	0	0	en	The new COVID-19 Global Rheumatology Registry is now available for physicians to access online: https://t.co/dG21QmSif1 #COVID4Rheum -The UNC Thurston Arthritis Research Center and the Osteoarthritis Action Alliance are official supporters of this initiative. https://t.co/RkMnEbPVh8		photo	https://pbs.twimg.com/media/ET9wzq5XsAAN1q7.jpg	https://rheum-covid.org/	tweet	research group	us	yes	yes	no	no	-	no	-	no	no	no	no	no	no	no	no	no	no	no	no	no	no	-	no	no	no	-
1242830149499809795	philipcrobinson	2020-03-25T15:06:12.000Z	25.3.2020, 16:06:12	Tweetbot for iΟS	125	9	10	2	en	I have not been so sleep deprived helping put together @rheum_covid since I was a junior doctor or my kids were newborns. But it is so worth it to see it already getting cases. #Covid4Rheum					tweet	healthcare professional / researcher	austral	yes	yes	no	no	-	no	-	no	no	no	no	no	no	no	no	no	no	no	no	no	no	-	no	no	no	-
1242828762506543105	LUPUSUK	2020-03-25T15:00:42.000Z	25.3.2020, 16:00:42	Twitter for Advertisers	18	10	1	1	en	The #COVID19 Global Rheumatology Alliance (@rheum_covid) has launched an international registry for healthcare providers to enter data about their rheumatology patients with COVID19 to help guide clinicians in assessing &amp; treating patients with rheumatologic disease. #Covid4Rheum https://t.co/eG7lSjopLt		photo	https://pbs.twimg.com/media/ET9qHUmXQAEAMb3.jpg		tweet	support group	uk	yes	yes	no	no	-	no	-	no	no	no	no	no	no	no	no	no	no	no	no	no	no	-	no	no	no	-
1242823425770565632	SituationRheum	2020-03-25T14:39:29.000Z	25.3.2020, 15:39:29	Twitter for iPhone	1	2	0	0	en	Across specialties and around the world, we’re #InItTogether against #Covid19 💪💉🌍 Thanks to our GI #IBD colleagues for the inspiration 🙌 #covid4MDs #Covid4Rheum https://t.co/sP3DtcYMuL				https://www.wired.com/story/doctors-are-pooling-data-to-help-understand-covid-19/	tweet	healthcare professional / researcher	us	no	no	no	no	-	no	-	no	no	no	no	no	no	no	no	no	no	no	no	no	no	-	no	no	no	-
1242809025323991040	rheum_covid	2020-03-25T13:42:16.000Z	25.3.2020, 14:42:16	Twitter for iPad	36	21	1	1	en	The COVID-19 Global Rheumatology Alliance was featured in @WIRED today: https://t.co/DJ8qhUmLl8 #Covid4Rheum @philipcrobinson @JYazdanyMD @Drbeckyg @psufka @zach_wallace_md @DrBhana @emilysirotich @rheum_cat @hausmannMD				https://www.wired.com/story/doctors-are-pooling-data-to-help-understand-covid-19/	tweet	research group	world	yes	no	no	no	-	no	-	no	no	no	no	no	no	no	no	no	no	no	no	no	no	-	no	no	no	-
1242803824886243330	Joint_Doc	2020-03-25T13:21:36.000Z	25.3.2020, 14:21:36	Twitter Web App	4	1	0	0	en	@ncrheum Please spread the word to get all our members involved in @rheum_covid registry. Great efforts by the international rheum community. #Covid4Rheum https://t.co/cba1usuNzF				https://twitter.com/rheum_covid/status/1242538939581423618	tweet	healthcare professional / researcher	us	yes	yes	no	no	-	no	-	no	no	no	no	no	no	no	no	no	no	no	no	no	no	-	no	no	no	-
1242779627971645440	carvicab	2020-03-25T11:45:27.000Z	25.3.2020, 12:45:27	Twitter for iPad	0	0	0	0	es	Ante la falta de preparación global ante la pandemia: “La atención de apoyo combinada rápida y simultánea y los RCT son la única forma de encontrar tratamientos efectivos y seguros para COVID-19 y brotes futuros". https://t.co/PQfLNfBrBT #covid4rheum				https://jamanetwork.com/journals/jama/fullarticle/2763802	tweet	healthcare professional / researcher	col	no	no	no	no	-	yes	other	no	no	no	no	no	no	no	no	no	no	no	no	no	yes peer reviewed	comment	no	no	no	-
1242753396890898432	adarrc	2020-03-25T10:01:13.000Z	25.3.2020, 11:01:13	Twitter Web App	0	1	0	0	en	Today @rheum_covid The COVID-19 Global Rheumatology Alliance officially announced the launch of physician-entered data registry. This is an international effort to collect information pertinent to COVID19 infection in patients with rheumatologic disease #Covid4Rheum #COVID2019 https://t.co/yaa9CMUx0u		photo	https://pbs.twimg.com/media/ET8jo12WoAEjkad.jpg		tweet	other business	uae	yes	no	no	no	-	no	-	no	no	no	no	no	no	no	no	no	no	no	no	no	no	-	no	no	no	-
1242747531467030529	TheLancetRheum	2020-03-25T09:37:55.000Z	25.3.2020, 10:37:55	TweetDeck	4	2	0	1	en	The @rheum_covid physician-entered registry is now available! Report #rheumatology patients with #COVID19 here: https://t.co/EcjrcsC322 #Covid4Rheum https://t.co/XSo9Z32Iw4		photo	https://pbs.twimg.com/media/ET8f5zvXQAAH8mL.jpg	https://rheum-covid.org	tweet	scientific journal	uk	yes	yes	no	no	-	no	-	no	no	no	no	no	no	no	no	no	no	no	no	no	no	-	no	no	no	-
1242701421256085504	ArLARheumatolog	2020-03-25T06:34:41.000Z	25.3.2020, 07:34:41	Twitter for iPhone	1	0	1	0	en	AAAA Group congratulates you for launching this registry &amp; will share to all rheumatologists in Arab region International Registry for pts w rheumatic diseases with #Covid_19 سجل للمرضى الذين يعانون من الأمراض الروماتيزمية وقد أصيبوا بعدوى #Covid4Rheum #AAAAgroup #ArLAR2020 https://t.co/b3p6eEuGfa				https://twitter.com/rheum_covid/status/1242538939581423618	tweet	scientific society	jor	yes	yes	no	no	-	no	-	no	no	no	no	no	no	no	no	no	no	no	no	no	no	-	no	no	no	-
1242615996608843777	LupusInitiative	2020-03-25T00:55:14.000Z	25.3.2020, 01:55:14	Twitter for iPhone	8	3	0	0	en	Physicians can now enter #COVID19 data into a global registry. #covid4rheum #coronavirus #Rheumatology #lupus https://t.co/zPPRpejm2h				https://twitter.com/rheum_covid/status/1242538939581423618	tweet	support group	us	yes	yes	no	yes	SLE	no	-	no	no	no	no	no	no	no	no	no	no	no	no	no	no	-	no	no	no	-
1242606869920845831	PatelAarat	2020-03-25T00:18:58.000Z	25.3.2020, 01:18:58	Twitter for iPhone	17	4	0	0	en	Even in this difficult time, the global rheumatology community came together through @SlackHQ to capture important data for our patients and colleagues. Our baby is all grown up! Please help-register affected patients! @ACRheum @eular_org @ArthritisFdn #covid4MDs #covid4rheum https://t.co/Ec5hifowFJ				https://twitter.com/rheum_covid/status/1242538939581423618	tweet	healthcare professional / researcher	us	yes	yes	no	no	-	no	-	no	no	no	no	no	no	no	no	no	no	no	no	no	no	-	no	no	no	-
1242600834635984896	DrTinyTree	2020-03-24T23:55:00.000Z	25.3.2020, 00:55:00	Twitter for iPhone	13	1	2	0	en	Called to check in on my parents. My dad asked if I had heard about “that malaria drug” that’s working for #COVIDー19... I think my reaction was reasonable #pedsrheum #covid4rheum https://t.co/Kk9J5xj2oj		animated_gif	https://pbs.twimg.com/tweet_video_thumb/ET6a3uDVAAAm-8E.jpg		tweet	healthcare professional / researcher	us	no	no	no	no	-	yes	other	no	no	no	no	no	no	no	no	no	no	no	no	no	no	-	no	no	no	-
1242559813751582725	katieisillaf	2020-03-24T21:11:59.000Z	24.3.2020, 22:11:59	Twitter for iPhone	1	0	0	0	en	So excited to watch this alliance get announced officially and to be a patient alliance that gets to participate in this #global #initiative @rheum_covid #covid4rheum #realnews #realdoctors #ChronicallyIll #paitent #advocacy https://t.co/QAj55VuZk1				https://twitter.com/rheum_covid/status/1242538939581423618	tweet	patient	us	yes	no	no	no	-	no	-	no	no	no	no	no	no	no	no	no	no	no	no	no	no	-	no	no	no	-
1242556193672962051	carvicab	2020-03-24T20:57:36.000Z	24.3.2020, 21:57:36	Twitter for iPad	23	10	0	0	es	El Registro médico de la Global Rheumatology Alliance para pacientes reumáticos con #Covid_19 ahora está disponible en https://t.co/tXWl8zvrzS .@PanlarLeague soporta esta iniciativa e invita a sus miembros afiliados a hacerlo. Usa la etiqueta #covid4rheum . https://t.co/ueWlvIf9Oi				https://rheum-covid.org/ https://twitter.com/rheum_covid/status/1242538939581423618	tweet	healthcare professional / researcher	col	yes	yes	no	no	-	no	-	no	no	no	no	no	no	no	no	no	no	no	no	no	no	-	no	no	no	-
1242555130265980931	SattuiSEMD	2020-03-24T20:53:23.000Z	24.3.2020, 21:53:23	Twitter Web App	16	4	0	0	en	Proud to be part of this initiative @rheum_covid and this amazing community. We need evidence to better serve our patients. @ACRheum @HSpecialSurgery @WeillCornell #covid4rheum https://t.co/mhu1VS3LRf				https://twitter.com/rheum_covid/status/1242538939581423618	tweet	healthcare professional / researcher	us	yes	no	no	no	-	no	-	no	no	no	no	no	no	no	no	no	no	no	no	no	no	-	no	no	no	-
1242553682295771141	mugartegil	2020-03-24T20:47:38.000Z	24.3.2020, 21:47:38	Twitter for iPhone	7	1	0	0	es	#Covid4Rheum @PanlarLeague @PanlarJ @HablemosDeLupus @carvicab @sorianoer @redasopan @Asoreuma @SEReumatologia @ComunidadSar @carlostororeuma @LeoFerreyraG @SIRreumatologia @Reumaclinic @MAS_Clinic @autoimmunitymd @GEAS_SEMI @gerardespinosa5 @reumacia @sochire @SBR_Reumato https://t.co/KhPR0gu2Kx				https://twitter.com/rheum_covid/status/1242538939581423618	tweet	healthcare professional / researcher	peru	yes	no	no	no	-	no	-	no	no	no	no	no	no	no	no	no	no	no	no	no	no	-	no	no	no	-
1242553615593570305	DrTinyTree	2020-03-24T20:47:22.000Z	24.3.2020, 21:47:22	Twitter for iPhone	5	1	0	0	en	Amazing work #covid4rheum Support this effort if you can ⬇️ https://t.co/lGavyL9p1z				https://twitter.com/rheum_covid/status/1242538939581423618	tweet	healthcare professional / researcher	us	yes	yes	no	no	-	no	-	no	no	no	no	no	no	no	no	no	no	no	no	no	no	-	no	no	no	-
1242547027222855680	SituationRheum	2020-03-24T20:21:11.000Z	24.3.2020, 21:21:11	Twitter for iPhone	29	12	0	0	en	This project was created by an AMAZING team of Rheumatologists, researchers, and patient groups from around the 🌍 to help the global rheum community take on #COVID19 together 🙌 #covid4rheum #covid4MDs #InItTogether @rheum_cat @psufka @EBRheum @JYazdanyMD @philipcrobinson https://t.co/Adn7cdBKLl				https://twitter.com/rheum_covid/status/1242538939581423618	tweet	healthcare professional / researcher	us	yes	yes	no	no	-	no	-	no	no	no	no	no	no	no	no	no	no	no	no	no	no	-	no	no	no	-
1242545888947470346	romatolojiomer	2020-03-24T20:16:39.000Z	24.3.2020, 21:16:39	Twitter for iPhone	7	0	0	0	und	#Covid4Rheum https://t.co/hfxRFTl7e6	Merakla ve umutla bekliyoruz İbrahim abim! Excited and hopeful for the effort of convalescent plasma COV-2 @Hacettepe1967 @EUVAS19 #COVID2019 #Covid19turkey https://t.co/ih3gcHnaM1			https://twitter.com/romatolojiomer/status/1242545646462173192	tweet	healthcare professional / researcher	turk	no	no	no	no	-	yes	other	no	no	no	no	no	no	no	no	no	no	no	no	no	no	-	no	no	no	-
1242517289641091072	rheumadocs	2020-03-24T18:23:01.000Z	24.3.2020, 19:23:01	Buffer	1	0	0	0	de	Außerdem bietet die DGRh für Ärzte ein Experten-Chat an, dazu einfach Mail an pharmakotherapie@dgrh.de #covid4rheum #DGRh #ExpertForAnExpert #COVID19					tweet	scientific society	ger	no	no	no	no	-	no	-	no	no	no	no	no	no	no	no	no	no	no	no	no	no	-	yes	no	yes	expert chat
1242517044232323075	rheumadocs	2020-03-24T18:22:02.000Z	24.3.2020, 19:22:02	Buffer	1	0	0	0	de	🔥 DGRh Handlungsempfehlungen zur Behandlung von COVID19-Patienten 🔥 ➡️ Vermeidung von Infektionen ➡️ Anti-rheumatische Therapie ➡️ Supportive Maßnahmen ➡️ Besondere Risikofaktoren ➡️ Patientenattest https://t.co/AlRI4eRxkl #covid4rheum #DGRh https://t.co/8e9D5y6s0u		photo	https://pbs.twimg.com/media/ET5OqsrXkAAoXMT.png	https://dgrh.de/Start/Publikationen/Empfehlungen/Therapie-bei-besonderen-Situationen/Empfehlungen-w%C3%A4hrend-der-SARS-CoV-2-Covid-19-Pandemie.html	tweet	scientific society	ger	no	no	no	no	-	yes	other	yes	yes	no	no	yes	yes	no	no	no	no	no	no	no	yes peer reviewed	guideline scientific society rheumatology	no	no	no	-
1242335011044388864	doktora_ging	2020-03-24T06:18:42.000Z	24.3.2020, 07:18:42	Twitter for iPhone	26	8	2	0	en	Hello to doctors giving tocilizumab Actemra for covid19, what parameters do you use for checking for improvement/need for reinfusion, O2 sats, ferritin, LDH? IL6 level not feasible in our area. Thanks! @psufka @ACRheum @LCalabreseDO #covid4Rheum					tweet	healthcare professional / researcher	phil	no	no	no	no	-	yes	TCZ	no	no	no	no	no	no	no	no	no	no	no	no	no	no	-	no	no	no	-
1242120726779514880	iamvinjain	2020-03-23T16:07:13.000Z	23.3.2020, 17:07:13	Twitter for Android	0	0	0	0	en	#Good news! Our Review on Mechanisms of action of #hydroxychloroquine and #chloroquine: implications for #rheumatology is now #free to access! Please share, as the mechanisms are relevant to all uses of these drugs #COVID19 #covid4rheum #covid4md https://t.co/neI2ZP0V9d				https://www.nature.com/articles/s41584-020-0372-x?error=cookies_not_supported&code=54d8df13-6d29-4719-aebd-42ed1458cd41	tweet	other	india	no	no	no	no	-	yes	HCQ	no	no	no	no	no	no	no	no	no	no	no	no	no	yes peer reviewed	review	no	no	no	-
1242043227781263361	rheumarhyme	2020-03-23T10:59:16.000Z	23.3.2020, 11:59:16	Twitter for iPhone	2	0	0	0	en	Tagging @rheum_covid #Covid4Rheum might be useful? https://t.co/MChyUNv4YU	This is the best site I have come across that summarises the result of all the accepted papers of relevant studies dealing with COVID-19. It is amazing how fast science is moving. Image below is the first of 13 pages. https://t.co/2YlsOHysgY https://t.co/rUGcF5Dbu2			https://twitter.com/ProfMakris/status/1241867882146955267	tweet	healthcare professional / researcher	-	yes	no	no	no	-	no	-	no	no	no	no	no	no	no	no	no	no	yes	no	no	other	other	no	no	no	-
1241715548146335744	davidrosenthal	2020-03-22T13:17:11.000Z	22.3.2020, 14:17:11	Twitter for iPhone	2	2	3	0	en	Maybe #HCQ also beneficial for #COVID19 by reducing #IL6 and other #proinflammatorycytokines - any research ongoing on this? Please comment with any ongoing trials, papers, or preprints. #covid4MDs #covid4rheum https://t.co/ZdZLBx2GDk				https://www.ncbi.nlm.nih.gov/pmc/articles/PMC3808832/#__ffn_sectitle	tweet	healthcare professional / researcher	us	no	no	no	no	-	yes	HCQ	no	no	no	no	no	no	no	no	no	no	no	no	no	yes peer reviewed	clinical study	no	no	no	-
1241541186415968256	nephondemand	2020-03-22T01:44:20.000Z	22.3.2020, 02:44:20	Twitter Web App	1	2	2	0	en	Hydroxychloroquine (+/- azithromycin) or tocilizumab Your pick for the more likely medication to treat a #SARSCoV2 infection? HCQ: https://t.co/1znaaUCsvL Tocilizumab: https://t.co/tpjvTRBms4 #covid4MDs #meded #covid4rheum				https://datastudio.google.com/reporting/43874948-585e-43f9-ba65-161afe3e7a32?s=knXy38bjxN4 https://datastudio.google.com/reporting/43874948-585e-43f9-ba65-161afe3e7a32?s=vyI5W4FVIq0	tweet	healthcare professional / researcher	us	no	no	no	no	-	yes	HCQ, TCZ, AZI	no	no	no	no	no	no	no	no	no	no	no	no	no	no	-	no	no	no	-
1241360153900916738	emilysirotich	2020-03-21T13:44:58.000Z	21.3.2020, 14:44:58	Twitter for iPhone	50	14	5	2	en	Honoured to be on the Steering Committee of @rheum_covid Patients and physicians are invited to join the initiative #Covid_19 #covid4rheum #HighRiskCovid19 #FlattenTheCurve https://t.co/UoAdNMcnRU	We finally have our ‘About' page up, where you can learn more about our newly formed organization: https://t.co/tSl1C4Xv7K "Our mission is to create a secure, de-identified, international case reporting registry and curate and disseminate the outputs from that registry." https://t.co/gurofcny9L			https://twitter.com/rheum_covid/status/1241208224415723524	tweet	healthcare professional / researcher	can	yes	yes	no	no	-	no	-	no	no	no	no	no	no	no	no	no	no	no	no	no	no	-	no	no	no	-
1241143646809923591	KDAO2011	2020-03-20T23:24:39.000Z	21.3.2020, 00:24:39	Twitter for iPhone	11	7	0	0	en	SHARE WITH YOUR INFUSION CENTERS and PATIENTS.... Very good resource for them when your nurses don’t have time to answer all the calls or questions #covid4rheum @rheumnow #covid4MDs ⁦@rheum_covid⁩ https://t.co/xWNfzBYDOi				https://creakyjoints.org/living-with-arthritis/coronavirus/treatments/when-to-stop-biologic-infusions-coronavirus/	tweet	healthcare professional / researcher	us	no	no	no	no	-	yes	other	yes	no	yes	no	no	no	no	no	yes	no	no	no	no	other	other	no	no	no	-
1241113002373459968	KDAO2011	2020-03-20T21:22:53.000Z	20.3.2020, 22:22:53	Twitter for iPhone	6	3	2	1	en	VERY PRACTICAL: UTSW ID-Rheum prelim policies regarding HCQ use to save our supply. What is your institution doing? @RheumNow #COVID19 #covid4MDs #covid4rheum @rheum_covid @LCalabreseDO https://t.co/Kv5Eq6LYux		photo photo	https://pbs.twimg.com/media/ETlRsdXXgAA-Sfv.jpg https://pbs.twimg.com/media/ETlRsdmWAAEIgsK.jpg		tweet	healthcare professional / researcher	us	no	no	no	no	-	yes	HCQ	yes	no	yes	no	no	no	no	no	no	no	no	no	no	no	-	no	no	no	-
1240901602480992256	farasatziddi	2020-03-20T07:22:51.000Z	20.3.2020, 08:22:51	Twitter for Android	2	1	0	0	en	Mechanisms of action of #hydroxychloroquine and #chloroquine: implications for #rheumatology #Free to access! The mechanisms discussed are not anti-viral, but are relevant to all immunomodulatory uses of these drugs its real works on #Covid_19 #COVID19 #covid4rheum #covid4md https://t.co/EoHjMoHbUK		photo	https://pbs.twimg.com/media/ETiRY28XQAAcbuV.jpg		tweet	healthcare professional / researcher	pak	no	no	no	no	-	yes	HCQ	no	no	no	no	no	no	no	no	no	no	no	no	no	other	reviewX	no	no	no	-
1240900512385564672	farasatziddi	2020-03-20T07:18:31.000Z	20.3.2020, 08:18:31	Twitter for Android	0	0	0	0	en	Good news! Our Review on Mechanisms of action of #hydroxychloroquine and #chloroquine: implications for #rheumatology is now #free to access! Please share, as the mechanisms are relevant to all uses of these drugs #COVID19 #covid4rheum #covid4md #Chloroquine https://t.co/Ma8ZiJ7lsB		photo	https://pbs.twimg.com/media/ETiQavFWsAArOBM.jpg		tweet	healthcare professional / researcher	pak	no	no	no	no	-	yes	HCQ	no	no	no	no	no	no	no	no	no	no	no	no	no	other	reviewX	no	no	no	-
1240830126759297024	KDAO2011	2020-03-20T02:38:50.000Z	20.3.2020, 03:38:50	Twitter for iPhone	18	8	1	1	en	DENTAL HEROES!!! We have collected &gt; 6000 medical masks from our dental colleagues for our fight against #COVID19 @UTSWNews . Please reach out to your community dentists to join in the fight and donate their masks!! @rheumnow @DCMS #covid4rheum #covid4MDs					tweet	healthcare professional / researcher	us	no	no	no	no	-	no	-	no	no	no	no	no	no	no	no	no	no	no	no	no	no	-	no	no	no	-
1240823079066050561	emilysirotich	2020-03-20T02:10:50.000Z	20.3.2020, 03:10:50	Twitter for iPhone	26	17	4	0	en	Calling all patients/ parents of patients with rheumatological conditions! Please join the Global COVID19 Rheumatology Alliance. We are recruiting patient partners now @rheum_covid #COVID19 #covid4rheum #rheumatoidarthritis #HighRiskCovid19					tweet	healthcare professional / researcher	can	yes	yes	no	no	-	no	-	no	no	no	no	no	no	no	no	no	no	no	no	yes	no	-	no	no	no	-
1240702592855859200	NatRevRheumatol	2020-03-19T18:12:03.000Z	19.3.2020, 19:12:03	Twitter Web App	45	30	2	3	en	Mechanisms of action of #hydroxychloroquine and #chloroquine: implications for #rheumatology #Free to access! The mechanisms discussed are not anti-viral, but are relevant to all immunomodulatory uses of these drugs #COVID19 #covid4rheum #covid4md https://t.co/OOJRkIw7k9 https://t.co/rJ4xw1XV8M		photo	https://pbs.twimg.com/media/ETfb4PFXQAEUYyU.jpg	https://www.nature.com/articles/s41584-020-0372-x?error=cookies_not_supported&code=75eff95a-e4bc-44de-a9ae-de338fbfa6d0	tweet	scientific journal	uk	no	no	no	no	-	yes	HCQ	no	no	no	no	no	no	no	no	no	no	no	no	no	yes peer reviewed	review	no	no	no	-
1240469244640481287	KDAO2011	2020-03-19T02:44:49.000Z	19.3.2020, 03:44:49	Twitter for iPhone	5	4	1	0	en	Very important pregnancy data for patients with #covid19 . Click and follow the threads for details @rheumnow @covid4mds #covid4rheum @uptoTate @drbags71 @acog https://t.co/ax3p2TzYKG	#pregnancy #COVID19 #CORONA #1 A few queries have come on the impact of COVID19 on pregnancy and for those who are contemplating. No definite answers but we do have limited information to address this. 9 pregnant women admitted with COVID19 in Wuhan had successful pregnancies.			https://twitter.com/NigilHaroon/status/1238854026764201985	tweet	healthcare professional / researcher	us	no	no	no	no	-	no	-	no	no	no	no	no	no	no	no	no	no	no	no	no	no	-	no	no	no	-
1240411333373222912	rheumarhyme	2020-03-18T22:54:42.000Z	18.3.2020, 23:54:42	Twitter for iPhone	0	0	0	0	en	Thanks! This is very helpful! 🤓 #telerheum #covid4rheum https://t.co/N74SFR7Hqr	Ok- my blog is posted @rheumnow: feel free to share- A Rheumatologist’s Tips: Telemedicine in 6 Easy Steps | RheumNow - Rheumatology News &amp; Information #covid4mds #covid4rheum https://t.co/LZ2ZLnk9WX			https://twitter.com/KDAO2011/status/1240341201615798285	tweet	healthcare professional / researcher	-	no	no	no	no	-	no	-	yes	no	yes	no	no	no	no	no	no	no	no	no	no	no	-	yes	no	no	-
1240341201615798285	KDAO2011	2020-03-18T18:16:01.000Z	18.3.2020, 19:16:01	Twitter for iPhone	9	6	0	1	en	Ok- my blog is posted @rheumnow: feel free to share- A Rheumatologist’s Tips: Telemedicine in 6 Easy Steps | RheumNow - Rheumatology News &amp; Information #covid4mds #covid4rheum https://t.co/LZ2ZLnk9WX				http://www.rheumnow.com/content/rheumatologist%E2%80%99s-tips-telemedicine-6-easy-steps	tweet	healthcare professional / researcher	us	no	no	no	no	-	no	-	yes	no	yes	no	no	no	no	no	no	no	no	no	no	no	-	yes	no	no	-
1240276071611879424	KDAO2011	2020-03-18T13:57:13.000Z	18.3.2020, 14:57:13	Twitter for iPhone	2	3	0	0	en	These are my tips for conducting a virtual visit for rheumatologists. If you have your own, pls share @Rheumnow #covid4rheum https://t.co/iicm1NjRt3		photo	https://pbs.twimg.com/media/ETZYgj0XQAYeDgB.jpg		tweet	healthcare professional / researcher	us	no	no	no	no	-	no	-	yes	no	yes	no	no	no	no	no	no	no	no	no	no	no	-	yes	no	no	-
1240258181378564097	KDAO2011	2020-03-18T12:46:07.000Z	18.3.2020, 13:46:07	Twitter for iPhone	2	1	1	0	en	Very useful hints on assessing pts over the phone by the Professor @trishgreenhalgh @RheumNow @rheum_covid #covid4md #covid4rheum https://t.co/nkjl7i28C6		photo photo	https://pbs.twimg.com/media/ETZIPTWWsAAELcv.jpg https://pbs.twimg.com/media/ETZIPTYWsAEHi9z.jpg		tweet	healthcare professional / researcher	us	no	no	no	no	-	no	-	yes	no	yes	no	yes	no	yes	no	no	no	no	no	no	no	-	yes	no	no	-
1240241402925154314	KDAO2011	2020-03-18T11:39:27.000Z	18.3.2020, 12:39:27	Twitter for iPhone	1	0	1	0	en	How are our pedi- rheum colleagues doing? @TxScottishRite @childrens @rheumnow #covid4rheum @rheum_covid https://t.co/UBorbDyMbG	@PeterHotez For those interested, we have summarised and reviewed this and ALL published paediatric COVID19 papers (in English) to date here - we hope it's useful https://t.co/FVoWNdO6m7			https://twitter.com/apsmunro/status/1240219401368059904	tweet	healthcare professional / researcher	us	no	no	no	yes	pediatric	no	-	no	no	no	no	no	no	no	no	no	no	no	no	no	other	other	no	no	no	-
1240240949491630080	KDAO2011	2020-03-18T11:37:39.000Z	18.3.2020, 12:37:39	Twitter for iPhone	0	0	0	0	en	Infants can be severely affected #covid4rheum @RheumNowNews #covid4MDs https://t.co/spvpD5pMRu	New preprint out in PEDIATRICS looking at 2,143 pediatric patients from #China. Interesting finding of significant severe/critical disease in infants (10%), short incubation period, and more disease early in epidemic https://t.co/MzKHf7ilbL			https://twitter.com/PeterHotez/status/1240211559240081410	tweet	healthcare professional / researcher	us	no	no	no	yes	pediatric	no	-	no	no	no	no	no	no	no	no	no	no	yes	no	no	yes open preprint	case report/case series	no	no	no	-
1240090201025703936	RumorDoc	2020-03-18T01:38:38.000Z	18.3.2020, 02:38:38	Twitter for iPhone	8	7	0	1	en	China backs use of Roche’s #Actemra for coronavirus #Covid4rheum https://t.co/OmldHj1Mga				http://www.pmlive.com/pharma_news/china_backs_use_of_roches_actemra_for_coronavirus_1328014#.XnF7eIbzsoQ.twitter	tweet	healthcare professional / researcher	us	no	no	no	no	-	yes	TCZ	no	no	no	no	no	no	no	no	no	no	no	no	no	other	other	no	no	no	-
1240018757843550208	KDAO2011	2020-03-17T20:54:44.000Z	17.3.2020, 21:54:44	Twitter for iPhone	2	2	0	0	und	@rheum_covid #covid4MDs #covid4rheum https://t.co/VlnUFRNod2	Just posted @rheumnow @psufka @philipcrobinson The COVID-19 Global Rheumatology Registry | RheumNow - Rheumatology News &amp; Information https://t.co/4qSH1khNcl			https://twitter.com/KDAO2011/status/1240018436874555396	tweet	healthcare professional / researcher	us	yes	no	no	no	-	no	-	no	no	no	no	no	no	no	no	no	no	no	no	no	no	-	no	no	no	-
1239996009297719302	SattuiSEMD	2020-03-17T19:24:21.000Z	17.3.2020, 20:24:21	Twitter Web App	3	0	0	0	und	#covid4rheum https://t.co/TNAXPm0O7M	UPDATE: The UCSF IRB has approved our registry. The study was deemed exempt and should apply to all entities in the United States. We are working with our international partners to put IRB procedures in place around the world. We expect the registry to go live in a few days.			https://twitter.com/rheum_covid/status/1239971376556961797	tweet	healthcare professional / researcher	us	yes	no	no	no	-	no	-	no	no	no	no	no	no	no	no	no	no	no	no	no	no	-	no	no	no	-
1239952553888055296	TArayssi	2020-03-17T16:31:40.000Z	17.3.2020, 17:31:40	Twitter for iPhone	11	4	1	0	en	Now I love #hydroxychloroquine and #chloroquine more . Getting up there with Colchicine #Covid19 #covid4rheum #covid4md @linakibbe @ZahiTouma https://t.co/aU5AeEnMNE	Good news! Our Review on Mechanisms of action of #hydroxychloroquine and #chloroquine: implications for #rheumatology is now #free to access! Please share, as the mechanisms are relevant to all uses of these drugs #COVID19 #covid4rheum #covid4md https://t.co/OOJRkINIIJ https://t.co/wbZCwNpFZr			https://twitter.com/NatRevRheumatol/status/1239951297085943808	tweet	healthcare professional / researcher	qat	no	no	no	no	-	yes	HCQ	no	no	no	no	no	no	no	no	no	no	no	no	no	yes peer reviewed	review	no	no	no	-
1239951297085943808	NatRevRheumatol	2020-03-17T16:26:41.000Z	17.3.2020, 17:26:41	Twitter Web App	329	240	7	19	en	Good news! Our Review on Mechanisms of action of #hydroxychloroquine and #chloroquine: implications for #rheumatology is now #free to access! Please share, as the mechanisms are relevant to all uses of these drugs #COVID19 #covid4rheum #covid4md https://t.co/OOJRkINIIJ https://t.co/wbZCwNpFZr		photo	https://pbs.twimg.com/media/ETUw6L_WsAYr1gw.jpg	https://www.nature.com/articles/s41584-020-0372-x?error=cookies_not_supported&code=75eff95a-e4bc-44de-a9ae-de338fbfa6d0	tweet	scientific journal	uk	no	no	no	no	-	yes	HCQ	no	no	no	no	no	no	no	no	no	no	no	no	no	yes peer reviewed	review	no	no	no	-
1239742895168593920	AngusWorthing	2020-03-17T02:38:34.000Z	17.3.2020, 03:38:34	Twitter for Android	31	5	0	1	en	Our GI #IBD colleagues are already reporting outcomes of #COVID2019 in people w autoimmune disease on medications. Thanks! Great to see bits of good news. Rheum is not far behind. #covid4rheum https://t.co/KpG7efM7qZ https://t.co/ptVyAwj2D6	Two cases of COVID-19 have been reported in the SECURE-IBD registry so far:			https://rheum-covid.org/ https://twitter.com/ryanungaro/status/1239599768705413123	tweet	healthcare professional / researcher	us	yes	no	no	no	-	no	-	no	no	no	no	no	no	no	no	no	no	yes	no	no	no	-	no	no	no	-
1239720551494664192	KilianMD	2020-03-17T01:09:47.000Z	17.3.2020, 02:09:47	Buffer	22	14	2	2	en	�� #Hydroxychloroquine was found to be more potent than #chloroquine to inhibit SARS-CoV-2 (#COVID19) in vitro. 👀👉 https://t.co/7SuxkpC40N Need in-human data, stay tuned. 🤞🤞 #covid4rheum #covid4MDs #rheumatology https://t.co/AtYUQ4fdyy		photo	https://pbs.twimg.com/media/ETRfRZjXsAA4UkN.jpg	https://academic.oup.com/cid/advance-article/doi/10.1093/cid/ciaa237/5801998?utm_content=buffer3e3ee&utm_medium=social&utm_source=twitter.com&utm_campaign=buffer	tweet	healthcare professional / researcher	us	no	no	no	no	-	yes	HCQ	no	no	no	no	no	no	no	no	no	no	no	yes	no	yes peer reviewed	basic research	no	no	no	-
1239692610098397185	Dr_C_Koutsianas	2020-03-16T23:18:45.000Z	17.3.2020, 00:18:45	Twitter Web App	0	0	0	0	en	"Our findings also indicate that a radical increase in the identification and isolation of currently undocumented infections would be needed to fully control SARS-CoV2" #covid19 #covid19UK #covid4rheum #covid4mds https://t.co/GARtiwl62a				https://science.sciencemag.org/content/368/6490/489	tweet	healthcare professional / researcher	us	no	no	no	no	-	no	-	no	no	no	no	no	no	no	no	no	no	no	no	no	yes peer reviewed	basic research	no	no	no	-
1239528396650090501	javierrcarrio	2020-03-16T12:26:13.000Z	16.3.2020, 13:26:13	Twitter Web App	0	0	0	0	en	A great initiative! #covid4rheum https://t.co/SZpXo2hLIK	Wondering how to help? 1. Follow and retweet @rheum_covid 2. Take point at your institution 3. Add patients to the registry! #covid4rheum https://t.co/deTHXrVoOe			https://twitter.com/EBRheum/status/1238908595816759297	tweet	healthcare professional / researcher	esp	yes	yes	no	no	-	no	-	no	no	no	no	no	no	no	no	no	no	no	no	no	no	-	no	no	no	-
1239434485369835520	rheumadocs	2020-03-16T06:13:03.000Z	16.3.2020, 07:13:03	Buffer	2	0	0	0	de	Noch ein paar rheumatologische Info-Quellen zu #Corona - DGRh: https://t.co/SzMK4hkxzs EULAR: https://t.co/b2hUhDP00R (für Patienten) und und ohne speziellen Rheuma-Fokus hier eine Sammlung vom @NEJM - https://t.co/kts06LrGRe #StayHealthy #Guidance #COVID19 #covid4rheum https://t.co/qcrnfzoFAa		photo	https://pbs.twimg.com/media/ETNbGGPWkAUj899.jpg	https://dgrh.de/Aktuelles/Ma%C3%9Fnahmen-in-Zusammenhang-mit-den-Infektionsrisiken-durch-COVID-19.html https://www.eular.org/eular_guidance_for_patients_covid19_outbreak.cfm https://www.nejm.org/coronavirus	tweet	scientific society	ger	no	no	no	no	-	no	-	yes	yes	no	no	no	no	no	no	yes	no	no	no	no	no	-	no	no	no	-
1239307008664363013	maio_danila	2020-03-15T21:46:30.000Z	15.3.2020, 22:46:30	Twitter Web App	6	0	0	0	en	A global registry for patients with rheumatic diseases. #covid4rheum. Learn how all rheumatologists can contribute @rheum_covid. @UABRheum @SLB_Jr @ALGaffoRheumMD @KenSaag https://t.co/5tblSYBZOS	Wondering how to help? 1. Follow and retweet @rheum_covid 2. Take point at your institution 3. Add patients to the registry! #covid4rheum https://t.co/deTHXrVoOe			https://twitter.com/EBRheum/status/1238908595816759297	tweet	healthcare professional / researcher	us	yes	yes	no	no	-	no	-	no	no	no	no	no	no	no	no	no	no	no	no	no	no	-	no	no	no	-
1239283556247052289	mugartegil	2020-03-15T20:13:19.000Z	15.3.2020, 21:13:19	Twitter for iPhone	2	0	1	0	und	@PanlarLeague @sorianoer @soc_peru @redasopan @carvicab #covid4rheum https://t.co/QN1PrNEy3c	**URGENT** We’re seeking endorsement from all large rheumatological societies (clinician, patient, and other) who can help spread word of our registry when it launches. Please send a DM to @psufka on behalf of The COVID-19 Global Rheumatology Registry			https://twitter.com/rheum_covid/status/1239271240533229569	tweet	healthcare professional / researcher	peru	yes	yes	no	no	-	no	-	no	no	no	no	no	no	no	no	no	no	no	no	no	no	-	no	no	no	-
1239248799903690753	DrMAUrsani	2020-03-15T17:55:12.000Z	15.3.2020, 18:55:12	Twitter for iPhone	15	5	6	0	en	Does anyone have the PDF for the dosing regimen for tocilizumab for #COVID19 ? Trying to access this article but blocked due to exceeded number of views per day. #covid4MDs #covid4rheum @EBRheum https://t.co/peg4gyDOpz		photo	https://pbs.twimg.com/media/ETKyNtZXYAESF6W.jpg		tweet	healthcare professional / researcher	us	no	no	no	no	-	yes	TCZ	no	no	no	no	no	no	no	no	no	no	no	no	no	no	-	no	no	no	-
1239193284980944896	nephondemand	2020-03-15T14:14:36.000Z	15.3.2020, 15:14:36	Twitter Web App	5	3	0	0	en	The #NephTwitter Archives is now updated w/ scientific tweets about #covid19 from #covid4rheum and #covid4MDs communities. We're pulling #coronavirus resources from many medical disciplines to share knowledge with all. Use keyword(s) to narrow your search. https://t.co/ojFUDwTlfb https://t.co/Wv2RBJX8gw		photo	https://pbs.twimg.com/media/ETJ_J-MXgAEzZXk.jpg	https://www.youtube.com/watch?v=PkKz_2oHrkI&feature=youtu.be&fbclid=IwAR3gUWq0BE4dJXuoJp7L5JEILfNZTmAgJ1taW_b_KnfIt-vxSsKcN58Eyfg	tweet	healthcare professional / researcher	us	no	no	no	no	-	no	-	no	no	no	no	no	no	no	no	no	no	no	no	no	no	-	no	no	no	-
1239155384352493568	rheumadocs	2020-03-15T11:44:00.000Z	15.3.2020, 12:44:00	Buffer	2	0	0	0	de	Aktuelle Forschungsergebnisse zu #covid4rheum ... 1/n https://t.co/cm2YPEbFBB	#Hydroxychloroquine more potent than #chloroquine to inhibit #coronavirus *In vitro 👉🏽https://t.co/aqy6SP9Icq via Clinical Infectious Diseases supported by @gatesfoundation #COVID2019 #COVID #Covid_19 #CoronaVirusUpdates #arthritis #rheumatology #Covid4rheum #covid4MDs https://t.co/MFhqGiaR98			https://twitter.com/DrAiLynTan/status/1238869215723077632	tweet	scientific society	ger	no	no	no	no	-	yes	HCQ	no	no	no	no	no	no	no	no	no	no	no	yes	no	yes peer reviewed	basic research	no	no	no	-
1239115533875724288	philipcrobinson	2020-03-15T09:05:39.000Z	15.3.2020, 10:05:39	Twitter Web App	6	1	0	0	en	Sorry #covid4Rheum folks I didn't realise you could turn on direct messaging from anyone. I have done this now! Send me your email address if you are involved and not on the daily email list. There have been 2 so far so if this is news to you then DM me your email @rheum_covid					tweet	healthcare professional / researcher	austral	yes	yes	no	no	-	no	-	no	no	no	no	no	no	no	no	no	no	no	no	no	no	-	no	no	no	-
1239112673582895104	EtrujilloMartin	2020-03-15T08:54:17.000Z	15.3.2020, 09:54:17	Twitter for iPhone	0	0	0	0	es	Registro COVID-19 de reumatología. https://t.co/TUFsa1KFIO. #covid4Rheum https://t.co/UhewNJRzDU		photo	https://pbs.twimg.com/media/ETI2Z9bX0AIlPYU.jpg	http://Rheum.covid.org	tweet	healthcare professional / researcher	esp	yes	no	no	no	-	no	-	no	no	no	no	no	no	no	no	no	no	no	no	no	no	-	no	no	no	-
1239032148658716672	psufka	2020-03-15T03:34:19.000Z	15.3.2020, 04:34:19	Twitter Web App	4	0	0	0	und	#Covid4Rheum https://t.co/AfwLFyndPl	At the heart of the #COVID19 pandemic in Seattle- we have been fielding calls from our patients for the past few weeks. Myself and colleagues @UWRheum wanted to share our responses to many common questions. Check them out here: https://t.co/r3lOUVQv9S			https://twitter.com/KWyshamMD/status/1238964069031268352	tweet	healthcare professional / researcher	us	no	no	no	no	-	no	-	yes	no	yes	no	no	no	no	no	yes	no	no	no	no	other	other	no	no	no	-
1239004337252085760	rheumarhyme	2020-03-15T01:43:48.000Z	15.3.2020, 02:43:48	Twitter for iPhone	1	0	0	0	und	#covid4rheum #covid19 #medtwitter https://t.co/RC6JjP1t5K	Publicly available (not peer-reviewed) data on tocilizumab in COVID-19. Just click PDF right-hand corner of link for full paper. All 20/20 patients afebrile within 24 hours and 19 discharged, average stay 13 days https://t.co/yq27VpubcG #COVIDー19 #COVID19 #covid4rheum @EBRheum			https://twitter.com/DrPujaMehta1/status/1238998817242054656	tweet	healthcare professional / researcher	-	no	no	no	no	-	yes	TCZ	no	no	no	no	no	no	no	no	no	no	yes	no	no	yes open preprint	case report/case series	no	no	no	-
1238998817242054656	DrPujaMehta1	2020-03-15T01:21:52.000Z	15.3.2020, 02:21:52	Twitter Web App	162	72	8	17	en	Publicly available (not peer-reviewed) data on tocilizumab in COVID-19. Just click PDF right-hand corner of link for full paper. All 20/20 patients afebrile within 24 hours and 19 discharged, average stay 13 days https://t.co/yq27VpubcG #COVIDー19 #COVID19 #covid4rheum @EBRheum				http://chinaxiv.org/abs/202003.00026	tweet	healthcare professional / researcher	uk	no	no	no	no	-	yes	TCZ	no	no	no	no	no	no	no	no	no	no	yes	no	no	yes open preprint	case report/case series	no	no	no	-
1238976304378241025	drtinamahajan	2020-03-14T23:52:24.000Z	15.3.2020, 00:52:24	Twitter for Android	0	0	0	0	und	#covid4rheum https://t.co/zU2nZqlvKj	@drtinamahajan @amandakmyers @rheumed https://t.co/9pqnBLQhpG			https://twitter.com/WahlMd/status/1238953984037011456	tweet	healthcare professional / researcher	us	no	no	no	no	-	no	-	no	no	no	no	no	no	no	no	no	no	no	no	no	no	-	no	no	no	-
1238937828777656322	nephondemand	2020-03-14T21:19:31.000Z	14.3.2020, 22:19:31	Twitter Web App	5	5	1	0	en	What are the covid19-specific hashtags for various medical disclipines? Nephrology: #coronaKidney Rheumatology: #covid4rheum anything else?					tweet	healthcare professional / researcher	us	no	no	no	no	-	no	-	no	no	no	no	no	no	no	no	no	no	no	no	no	no	-	no	no	no	-
1238908595816759297	EBRheum	2020-03-14T19:23:21.000Z	14.3.2020, 20:23:21	Twitterrific for iOS	24	22	1	4	en	Wondering how to help? 1. Follow and retweet @rheum_covid 2. Take point at your institution 3. Add patients to the registry! #covid4rheum https://t.co/deTHXrVoOe	Please follow this Twitter account and bookmark https://t.co/HupccJ2c8D for updates on this project, which is launching ASAP. Please share news of this critical project. #Covid4Rheum https://t.co/um8Dp563xl			https://twitter.com/rheum_covid/status/1238892610380615685	tweet	healthcare professional / researcher	us	yes	yes	no	no	-	no	-	no	no	no	no	no	no	no	no	no	no	no	no	no	no	-	no	no	no	-
1238903556352114692	rheumadocs	2020-03-14T19:03:20.000Z	14.3.2020, 20:03:20	TweetDeck	2	0	0	0	de	Gerade neu gelaunched - ein Online-Register, um Corona-Fälle bei Patienten mit #rheumaticdiseases zu sammeln - wertvolle Daten für uns und unsere Patienten! https://t.co/rHBWu4RMO6 #covid4rheum #COVID19 https://t.co/ATk49G7ZwA	Global effort to collect and study de-identified cases of #COVIDー19 in #rheumatology patients (higher risk? how to treat?) - providers, please add your cases 👉 https://t.co/5iCwBzxOuP @rheum_covid @psufka @ACRheum @JYazdanyMD @philipcrobinson			https://rheum-covid.org/ https://twitter.com/WIRheum/status/1238836154469941250	tweet	scientific society	ger	yes	yes	no	no	-	no	-	no	no	no	no	no	no	no	no	no	no	no	no	no	no	-	no	no	no	-
1238900595035168768	ACR_Journals	2020-03-14T18:51:34.000Z	14.3.2020, 19:51:34	TweetDeck	1	3	0	0	en	#Covid4rheum From Journal of Heart and Lung Transplantation @TheJHLT: First Cases of COVID-19 in Heart Transplantation From China https://t.co/LXzJPepq7H				https://www.jhltonline.org/pb/assets/raw/Health%20Advance/journals/healun/First_Cases_of_COVID-19_in_Heart_Transplantation_From_China_(1).pdf	tweet	scientific journal	us	no	no	no	no	-	no	-	no	no	no	no	no	no	no	no	no	no	yes	no	no	yes peer reviewed	case report/case series	no	no	no	-
1238892610380615685	rheum_covid	2020-03-14T18:19:50.000Z	14.3.2020, 19:19:50	TweetDeck	92	91	1	12	en	Please follow this Twitter account and bookmark https://t.co/HupccJ2c8D for updates on this project, which is launching ASAP. Please share news of this critical project. #Covid4Rheum https://t.co/um8Dp563xl	The ACR announces communication and data dissemination support of new @UCSF-hosted COVID-19 RedCap registry open to rheumatologists worldwide -more information to come #covid4Rheum			https://rheum-covid.org/ https://twitter.com/ACRheum/status/1238554680520839171	tweet	research group	world	yes	yes	no	no	-	no	-	no	no	no	no	no	no	no	no	no	no	no	no	no	no	-	no	no	no	-
1238869215723077632	DrAiLynTan	2020-03-14T16:46:52.000Z	14.3.2020, 17:46:52	Twitter Web App	544	339	33	49	en	#Hydroxychloroquine more potent than #chloroquine to inhibit #coronavirus *In vitro 👉🏽https://t.co/aqy6SP9Icq via Clinical Infectious Diseases supported by @gatesfoundation #COVID2019 #COVID #Covid_19 #CoronaVirusUpdates #arthritis #rheumatology #Covid4rheum #covid4MDs https://t.co/MFhqGiaR98		photo	https://pbs.twimg.com/media/ETFWTCXXYAAqD8a.jpg	https://academic.oup.com/cid/advance-article/doi/10.1093/cid/ciaa237/5801998	tweet	healthcare professional / researcher	uk	no	no	no	no	-	yes	HCQ	no	no	no	no	no	no	no	no	no	no	no	yes	no	yes peer reviewed	basic research	no	no	no	-
1.23885e+18	MaeveGamble	2020-03-14T15:50:08.000Z	14.3.2020, 16:50:08	Twitter for iPhone	1	0	0	0	en	#Covid_19 #COVID19 #covid4rheum #covid4med #arthritis #rheumatoidarthritis #rheumatology https://t.co/6CtzQtYQVJ	Our Advice on COVID-19 for Canadian Rheumatology Patients. https://t.co/hYDKJRAADi			https://twitter.com/RheumAndy/status/1238542736103550976	tweet	healthcare professional / researcher	can	no	no	no	yes	RA, Arthritis	no	-	yes	no	yes	no	yes	no	yes	no	yes	no	no	no	no	other	other	no	no	no	-
1238852669554462720	MaeveGamble	2020-03-14T15:41:07.000Z	14.3.2020, 16:41:07	Twitter for iPhone	4	2	0	0	en	EULAR Guidance for patients with Rheumatic disease #Covid_19 #COVID19 #covid4rheum #covid4med https://t.co/xrsYawjwa1				https://www.youtube.com/watch?v=WnNS1SLLEng&feature=youtu.be	tweet	healthcare professional / researcher	can	no	no	no	no	-	no	-	yes	yes	no	no	yes	yes	no	no	yes	no	no	no	no	other	other	yes	no	no	-
1238831571701923840	rheumarhyme	2020-03-14T14:17:17.000Z	14.3.2020, 15:17:17	Twitter for iPhone	4	0	0	0	und	#COVID4Rheum @doktora_ging @PhRheumaJr @GerRheumDoc @RHEUMarampaMD @evanvistamd @RonEullaran https://t.co/i3q1vc4rOH	Launching ASAP. In response to the evolving global COVID-19 coronavirus pandemic, we are creating a secure, de-identified, international case reporting registry. Details: https://t.co/HupccJ2c8D			https://twitter.com/rheum_covid/status/1238824150342475776	tweet	healthcare professional / researcher	-	yes	no	no	no	-	no	-	no	no	no	no	no	no	no	no	no	no	no	no	no	no	-	no	no	no	-
1238830750742581248	ACR_Journals	2020-03-14T14:14:01.000Z	14.3.2020, 15:14:01	TweetDeck	17	10	1	1	und	#Covid4rheum https://t.co/8Tr4FPp7Ql	Delighted to share our paper in @lancet. COVID-19: consider cytokine storms &amp; immunosuppression. With @dfmcauley, Mike brown, Emilie Sanchez, @R_tattersall and @JessicaJManson on behalf of the HLH Across Specialty Collaboration (HASC). #Covid_19 #hlh #CytokineStorm #COVID19 @ucl https://t.co/tRQ2P8TM42			https://twitter.com/DrPujaMehta1/status/1238481515488608258?s=20	tweet	scientific journal	us	no	no	no	no	-	no	-	no	no	no	no	no	no	no	no	no	no	no	yes	no	yes peer reviewed	comment	no	no	no	-
1238812429682958344	RheumSally	2020-03-14T13:01:13.000Z	14.3.2020, 14:01:13	Twitter for Android	0	0	0	0	und	#covid4rheum https://t.co/bmsMlznQfN				https://twitter.com/reinmd77/status/1238609432952688641	tweet	healthcare professional / researcher	-	-	-	-	-	-	-	-	-	-	-	-	-	-	-	-	-	-	-	-	-	-	-	-	-	-	-
1238791690875547649	mugartegil	2020-03-14T11:38:49.000Z	14.3.2020, 12:38:49	Twitter for iPhone	3	0	0	0	en	@PanlarLeague @PanlarJ #covid4rheum @EsSaludPeru @Minsa_Peru @soc_peru @redasopan @eular_org guidance for patients with RMDs about #Covid_19 https://t.co/YTpsWPRVCW	EULAR Guidance for patients with rheumatic musculoskeletal diseases (RMDs) about COVID-19 outbreak. Protect yourself &amp; others. Read the full guidance: https://t.co/nFp9Brmv3T #EULAR #FightingRMDsTogether #eularPARE			https://twitter.com/eular_org/status/1238721538477654016	tweet	healthcare professional / researcher	peru	no	no	no	no	-	no	-	yes	yes	no	no	yes	yes	no	no	yes	no	no	no	no	no	-	yes	no	no	-
1238671701585649664	BeckySueToo	2020-03-14T03:42:01.000Z	14.3.2020, 04:42:01	Twitter Web Client	29	10	1	0	en	My colleague, Shane Madsen, just shared this with me--hot off the press article on hydroxychloroquine for SARS-Cov-2. Yao X et al. Clin Infect Dis. 2020 Mar 9. pii: ciaa237. doi: 10.1093/cid/ciaa237. [Epub ahead of print]PMID: 32150618 #rheumedu #Covid4rheum #covid4MDs					tweet	healthcare professional / researcher	us	no	no	no	no	-	yes	HCQ	no	no	no	no	no	no	no	no	no	no	no	yes	no	no	-	no	no	no	-
1238630856337612800	ACR_Journals	2020-03-14T00:59:43.000Z	14.3.2020, 01:59:43	TweetDeck	13	7	1	0	und	#Covid4Rheum https://t.co/fi0Dn4TEi9				https://twitter.com/reinmd77/status/1238609432952688641?s=20	tweet	scientific journal	us	-	-	-	-	-	-	-	-	-	-	-	-	-	-	-	-	-	-	-	-	-	-	-	-	-	-
1238572883523383296	ACRheum	2020-03-13T21:09:21.000Z	13.3.2020, 22:09:21	Twitter Web App	82	19	4	4	en	ACR President Ellen Gravallese, MD - "We are so impressed with this group's ability to organize so quickly and excited to see this initiative be realized. We are happy to support this important effort to help the global rheumatology community." #covid4Rheum					tweet	scientific society	us	no	no	no	no	-	no	-	no	no	no	no	no	no	no	no	no	no	no	no	no	no		no	no	no	-
1238560691688259584	GiacoChiara	2020-03-13T20:20:54.000Z	13.3.2020, 21:20:54	Twitter Web App	18	10	0	1	en	Tocilizumab for severe #COVID19 with hyperinflammation? Already giving results in China and Italy on lung lesions, reducing lymphopenia and improving clinical outcomes https://t.co/inz6BNXaRc #covid4Rheum https://t.co/walVAgUpla	NEW—#COVID19: consider cytokine storm syndromes and immunosuppression Correspondence from Puja Mehta et al, on behalf of the HLH Across Speciality Collaboration https://t.co/xRFr4Hx0X7 https://t.co/k7YsNArZ0s			http://chinaxiv.org/abs/202003.00026 https://twitter.com/TheLancet/status/1238489734789369856	tweet	healthcare professional / researcher	uk	no	no	no	no	-	yes	TCZ	no	no	no	no	no	no	no	no	no	no	yes	yes	no	yes open preprint	case report/case series	no	no	no	-
1238559567757238272	rheumarhyme	2020-03-13T20:16:26.000Z	13.3.2020, 21:16:26	Twitter for iPhone	5	0	1	0	und	#COVID4rheum @doktora_ging @PhRheumaJr @GerRheumDoc @anjmsantiago @RHEUMarampaMD https://t.co/yol2dRLAGd	UPDATE: rheumatologists bookmark https://t.co/KpG7efM7qZ and stay tuned for ways to submit de-identified data about patients with #COVID_19 with rheumatic disease coming soon! https://t.co/sg7K7t5kTn			https://twitter.com/AngusWorthing/status/1238558665747189761	tweet	healthcare professional / researcher	-	yes	yes	no	no	-	no	-	no	no	no	no	no	no	no	no	no	no	no	no	no	no	-	no	no	no	-
1238554680520839171	ACRheum	2020-03-13T19:57:01.000Z	13.3.2020, 20:57:01	Twitter Web App	105	62	5	7	en	The ACR announces communication and data dissemination support of new @UCSF-hosted COVID-19 RedCap registry open to rheumatologists worldwide -more information to come #covid4Rheum					tweet	scientific society	us	yes	yes	no	no	-	no	-	no	no	no	no	no	no	no	no	no	no	no	no	no	no	-	no	no	no	-
1238543897351131144	psufka	2020-03-13T19:14:10.000Z	13.3.2020, 20:14:10	Twitter Web App	40	18	1	0	en	This project is moving quickly behind the scenes. Check website for details. **The COVID-19 Global Rheumatology Registry** Bookmark this website: https://t.co/u5PKzI8KoD #covid4rheum #covid4MDs https://t.co/13cJ0eAply	If you are a rheumatologist &amp; interested in or already working on a registry to get data about the effect of RMDs &amp; rheum meds on #COVIDー19 please reply. Anecdotal data from hot zones welcome. RT! @JYazdanyMD @philipcrobinson @psufka @DrBhana @DrMAUrsani @WIRheum @LCalabreseDO			https://rheum-covid.org/ https://twitter.com/AngusWorthing/status/1237944677061603335	tweet	healthcare professional / researcher	us	yes	yes	no	no	-	no	-	no	no	no	no	no	no	no	no	no	no	no	no	no	no	-	no	no	no	-
1238527161780310017	ACR_Journals	2020-03-13T18:07:40.000Z	13.3.2020, 19:07:40	TweetDeck	11	4	1	0	und	#Covid4Rheum 1/2 https://t.co/Sp3qIA9R6R				https://twitter.com/PatelAarat/status/1238511547313319936?s=20	tweet	scientific journal	us	-	-	-	-	-	-	-	-	-	-	-	-	-	-	-	-	-	-	-	-	-	-	-	-	-	-
1238481551341617153	ACR_Journals	2020-03-13T15:06:26.000Z	13.3.2020, 16:06:26	TweetDeck	31	16	0	0	en	Are there any specific #Covid19 articles in any journal that rheumatologists need to know? Please reply and I’ll RT from this account — @psufka I would suggest hasthtag #Covid4Rheum					tweet	scientific society	us	no	no	no	no	-	no	-	no	no	no	no	no	no	no	no	no	no	no	no	no	no	-	no	no	no	-
