# Supplementary material for: #Covid4Rheum: an analytical twitter study in the time of the COVID-19 pandemic
Source: Rheumatol Int. 2020 Sep 29;40(12):2031–7. doi: 10.1007/s00296-020-04710-5 (PMC7523492; doi:10.1007/s00296-020-04710-5)
Supplement: Supplementary file 3 — Supplementary file3 (XLSX 196 kb) [file 296_2020_4710_MOESM3_ESM.xlsx]

## Sheet: overview
Users	Tweets	Engagement	Influence
1397	2482	6916	6725773

## Sheet: engagement_timeline
Interval	Engagement	Favorites	Retweets	Frequency
2020-03-13T15:00:00.000Z	47	31	16	8
2020-03-13T16:00:00.000Z	0	0	0	2
2020-03-13T17:00:00.000Z	0	0	0	2
2020-03-13T18:00:00.000Z	38	24	14	10
2020-03-13T19:00:00.000Z	225	145	80	8
2020-03-13T20:00:00.000Z	33	23	10	8
2020-03-13T21:00:00.000Z	101	82	19	14
2020-03-13T22:00:00.000Z	0	0	0	3
2020-03-13T23:00:00.000Z	0	0	0	12
2020-03-14T00:00:00.000Z	20	13	7	3
2020-03-14T01:00:00.000Z	0	0	0	6
2020-03-14T02:00:00.000Z	0	0	0	2
2020-03-14T03:00:00.000Z	51	39	12	4
2020-03-14T04:00:00.000Z	0	0	0	3
2020-03-14T05:00:00.000Z	0	0	0	2
2020-03-14T06:00:00.000Z	0	0	0	1
2020-03-14T07:00:00.000Z	0	0	0	0
2020-03-14T08:00:00.000Z	0	0	0	0
2020-03-14T09:00:00.000Z	10	8	2	4
2020-03-14T10:00:00.000Z	0	0	0	1
2020-03-14T11:00:00.000Z	3	3	0	4
2020-03-14T12:00:00.000Z	0	0	0	4
2020-03-14T13:00:00.000Z	0	0	0	1
2020-03-14T14:00:00.000Z	31	21	10	7
2020-03-14T15:00:00.000Z	7	5	2	6
2020-03-14T16:00:00.000Z	883	544	339	7
2020-03-14T17:00:00.000Z	0	0	0	8
2020-03-14T18:00:00.000Z	187	93	94	23
2020-03-14T19:00:00.000Z	48	26	22	25
2020-03-14T20:00:00.000Z	0	0	0	24
2020-03-14T21:00:00.000Z	10	5	5	22
2020-03-14T22:00:00.000Z	0	0	0	7
2020-03-14T23:00:00.000Z	0	0	0	8
2020-03-15T00:00:00.000Z	0	0	0	2
2020-03-15T01:00:00.000Z	239	167	72	9
2020-03-15T02:00:00.000Z	0	0	0	8
2020-03-15T03:00:00.000Z	4	4	0	7
2020-03-15T04:00:00.000Z	0	0	0	3
2020-03-15T05:00:00.000Z	0	0	0	9
2020-03-15T06:00:00.000Z	0	0	0	3
2020-03-15T07:00:00.000Z	0	0	0	4
2020-03-15T08:00:00.000Z	0	0	0	12
2020-03-15T09:00:00.000Z	7	6	1	9
2020-03-15T10:00:00.000Z	0	0	0	9
2020-03-15T11:00:00.000Z	2	2	0	6
2020-03-15T12:00:00.000Z	4	4	0	7
2020-03-15T13:00:00.000Z	0	0	0	7
2020-03-15T14:00:00.000Z	8	5	3	14
2020-03-15T15:00:00.000Z	7	5	2	7
2020-03-15T16:00:00.000Z	0	0	0	3
2020-03-15T17:00:00.000Z	22	17	5	3
2020-03-15T18:00:00.000Z	0	0	0	8
2020-03-15T19:00:00.000Z	0	0	0	3
2020-03-15T20:00:00.000Z	7	7	0	5
2020-03-15T21:00:00.000Z	6	6	0	4
2020-03-15T22:00:00.000Z	0	0	0	3
2020-03-15T23:00:00.000Z	0	0	0	6
2020-03-16T00:00:00.000Z	0	0	0	5
2020-03-16T01:00:00.000Z	0	0	0	3
2020-03-16T02:00:00.000Z	0	0	0	2
2020-03-16T03:00:00.000Z	0	0	0	2
2020-03-16T04:00:00.000Z	0	0	0	0
2020-03-16T05:00:00.000Z	0	0	0	1
2020-03-16T06:00:00.000Z	2	2	0	7
2020-03-16T07:00:00.000Z	0	0	0	2
2020-03-16T08:00:00.000Z	0	0	0	0
2020-03-16T09:00:00.000Z	0	0	0	0
2020-03-16T10:00:00.000Z	0	0	0	1
2020-03-16T11:00:00.000Z	0	0	0	4
2020-03-16T12:00:00.000Z	0	0	0	1
2020-03-16T13:00:00.000Z	0	0	0	2
2020-03-16T14:00:00.000Z	0	0	0	0
2020-03-16T15:00:00.000Z	0	0	0	0
2020-03-16T16:00:00.000Z	0	0	0	0
2020-03-16T17:00:00.000Z	0	0	0	1
2020-03-16T18:00:00.000Z	0	0	0	1
2020-03-16T19:00:00.000Z	0	0	0	2
2020-03-16T20:00:00.000Z	0	0	0	1
2020-03-16T21:00:00.000Z	0	0	0	2
2020-03-16T22:00:00.000Z	0	0	0	1
2020-03-16T23:00:00.000Z	0	0	0	3
2020-03-17T00:00:00.000Z	0	0	0	1
2020-03-17T01:00:00.000Z	36	22	14	6
2020-03-17T02:00:00.000Z	36	31	5	9
2020-03-17T03:00:00.000Z	0	0	0	13
2020-03-17T04:00:00.000Z	0	0	0	2
2020-03-17T05:00:00.000Z	0	0	0	3
2020-03-17T06:00:00.000Z	0	0	0	3
2020-03-17T07:00:00.000Z	0	0	0	1
2020-03-17T08:00:00.000Z	0	0	0	3
2020-03-17T09:00:00.000Z	0	0	0	1
2020-03-17T10:00:00.000Z	0	0	0	2
2020-03-17T11:00:00.000Z	0	0	0	2
2020-03-17T12:00:00.000Z	0	0	0	1
2020-03-17T13:00:00.000Z	0	0	0	3
2020-03-17T14:00:00.000Z	0	0	0	4
2020-03-17T15:00:00.000Z	0	0	0	3
2020-03-17T16:00:00.000Z	584	340	244	10
2020-03-17T17:00:00.000Z	2	2	0	16
2020-03-17T18:00:00.000Z	0	0	0	3
2020-03-17T19:00:00.000Z	3	3	0	5
2020-03-17T20:00:00.000Z	4	2	2	11
2020-03-17T21:00:00.000Z	0	0	0	7
2020-03-17T22:00:00.000Z	0	0	0	11
2020-03-17T23:00:00.000Z	0	0	0	10
2020-03-18T00:00:00.000Z	0	0	0	3
2020-03-18T01:00:00.000Z	15	8	7	7
2020-03-18T02:00:00.000Z	0	0	0	10
2020-03-18T03:00:00.000Z	0	0	0	1
2020-03-18T04:00:00.000Z	0	0	0	7
2020-03-18T05:00:00.000Z	0	0	0	8
2020-03-18T06:00:00.000Z	0	0	0	6
2020-03-18T07:00:00.000Z	0	0	0	4
2020-03-18T08:00:00.000Z	0	0	0	11
2020-03-18T09:00:00.000Z	0	0	0	2
2020-03-18T10:00:00.000Z	0	0	0	4
2020-03-18T11:00:00.000Z	1	1	0	5
2020-03-18T12:00:00.000Z	3	2	1	4
2020-03-18T13:00:00.000Z	5	2	3	8
2020-03-18T14:00:00.000Z	0	0	0	4
2020-03-18T15:00:00.000Z	0	0	0	5
2020-03-18T16:00:00.000Z	0	0	0	4
2020-03-18T17:00:00.000Z	0	0	0	10
2020-03-18T18:00:00.000Z	15	9	6	7
2020-03-18T19:00:00.000Z	0	0	0	5
2020-03-18T20:00:00.000Z	0	0	0	4
2020-03-18T21:00:00.000Z	0	0	0	5
2020-03-18T22:00:00.000Z	0	0	0	4
2020-03-18T23:00:00.000Z	0	0	0	3
2020-03-19T00:00:00.000Z	0	0	0	7
2020-03-19T01:00:00.000Z	0	0	0	4
2020-03-19T02:00:00.000Z	9	5	4	13
2020-03-19T03:00:00.000Z	0	0	0	5
2020-03-19T04:00:00.000Z	0	0	0	9
2020-03-19T05:00:00.000Z	0	0	0	9
2020-03-19T06:00:00.000Z	0	0	0	10
2020-03-19T07:00:00.000Z	0	0	0	9
2020-03-19T08:00:00.000Z	0	0	0	2
2020-03-19T09:00:00.000Z	0	0	0	2
2020-03-19T10:00:00.000Z	0	0	0	12
2020-03-19T11:00:00.000Z	0	0	0	3
2020-03-19T12:00:00.000Z	0	0	0	14
2020-03-19T13:00:00.000Z	0	0	0	5
2020-03-19T14:00:00.000Z	0	0	0	10
2020-03-19T15:00:00.000Z	0	0	0	4
2020-03-19T16:00:00.000Z	0	0	0	19
2020-03-19T17:00:00.000Z	0	0	0	16
2020-03-19T18:00:00.000Z	75	45	30	20
2020-03-19T19:00:00.000Z	0	0	0	6
2020-03-19T20:00:00.000Z	0	0	0	4
2020-03-19T21:00:00.000Z	3	1	2	10
2020-03-19T22:00:00.000Z	0	0	0	7
2020-03-19T23:00:00.000Z	0	0	0	3
2020-03-20T00:00:00.000Z	0	0	0	2
2020-03-20T01:00:00.000Z	0	0	0	1
2020-03-20T02:00:00.000Z	69	44	25	11
2020-03-20T03:00:00.000Z	0	0	0	10
2020-03-20T04:00:00.000Z	0	0	0	4
2020-03-20T05:00:00.000Z	0	0	0	5
2020-03-20T06:00:00.000Z	0	0	0	9
2020-03-20T07:00:00.000Z	3	2	1	4
2020-03-20T08:00:00.000Z	0	0	0	3
2020-03-20T09:00:00.000Z	0	0	0	6
2020-03-20T10:00:00.000Z	0	0	0	1
2020-03-20T11:00:00.000Z	0	0	0	3
2020-03-20T12:00:00.000Z	0	0	0	0
2020-03-20T13:00:00.000Z	0	0	0	6
2020-03-20T14:00:00.000Z	0	0	0	4
2020-03-20T15:00:00.000Z	0	0	0	6
2020-03-20T16:00:00.000Z	0	0	0	2
2020-03-20T17:00:00.000Z	0	0	0	2
2020-03-20T18:00:00.000Z	0	0	0	2
2020-03-20T19:00:00.000Z	0	0	0	2
2020-03-20T20:00:00.000Z	0	0	0	2
2020-03-20T21:00:00.000Z	9	6	3	2
2020-03-20T22:00:00.000Z	0	0	0	2
2020-03-20T23:00:00.000Z	18	11	7	2
2020-03-21T00:00:00.000Z	0	0	0	1
2020-03-21T01:00:00.000Z	0	0	0	3
2020-03-21T02:00:00.000Z	0	0	0	7
2020-03-21T03:00:00.000Z	0	0	0	1
2020-03-21T04:00:00.000Z	0	0	0	0
2020-03-21T05:00:00.000Z	0	0	0	3
2020-03-21T06:00:00.000Z	0	0	0	3
2020-03-21T07:00:00.000Z	0	0	0	0
2020-03-21T08:00:00.000Z	0	0	0	1
2020-03-21T09:00:00.000Z	0	0	0	0
2020-03-21T10:00:00.000Z	0	0	0	2
2020-03-21T11:00:00.000Z	0	0	0	2
2020-03-21T12:00:00.000Z	0	0	0	1
2020-03-21T13:00:00.000Z	64	50	14	1
2020-03-21T14:00:00.000Z	0	0	0	3
2020-03-21T15:00:00.000Z	0	0	0	6
2020-03-21T16:00:00.000Z	0	0	0	2
2020-03-21T17:00:00.000Z	0	0	0	0
2020-03-21T18:00:00.000Z	0	0	0	3
2020-03-21T19:00:00.000Z	0	0	0	0
2020-03-21T20:00:00.000Z	0	0	0	5
2020-03-21T21:00:00.000Z	0	0	0	2
2020-03-21T22:00:00.000Z	0	0	0	0
2020-03-21T23:00:00.000Z	0	0	0	0
2020-03-22T00:00:00.000Z	0	0	0	1
2020-03-22T01:00:00.000Z	3	1	2	3
2020-03-22T02:00:00.000Z	0	0	0	1
2020-03-22T03:00:00.000Z	0	0	0	0
2020-03-22T04:00:00.000Z	0	0	0	2
2020-03-22T05:00:00.000Z	0	0	0	1
2020-03-22T06:00:00.000Z	0	0	0	1
2020-03-22T07:00:00.000Z	0	0	0	0
2020-03-22T08:00:00.000Z	0	0	0	0
2020-03-22T09:00:00.000Z	0	0	0	0
2020-03-22T10:00:00.000Z	0	0	0	0
2020-03-22T11:00:00.000Z	0	0	0	0
2020-03-22T12:00:00.000Z	0	0	0	0
2020-03-22T13:00:00.000Z	4	2	2	4
2020-03-22T14:00:00.000Z	0	0	0	0
2020-03-22T15:00:00.000Z	0	0	0	1
2020-03-22T16:00:00.000Z	0	0	0	1
2020-03-22T17:00:00.000Z	0	0	0	3
2020-03-22T18:00:00.000Z	0	0	0	1
2020-03-22T19:00:00.000Z	0	0	0	0
2020-03-22T20:00:00.000Z	0	0	0	0
2020-03-22T21:00:00.000Z	0	0	0	1
2020-03-22T22:00:00.000Z	0	0	0	1
2020-03-22T23:00:00.000Z	0	0	0	0
2020-03-23T00:00:00.000Z	0	0	0	0
2020-03-23T01:00:00.000Z	0	0	0	0
2020-03-23T02:00:00.000Z	0	0	0	0
2020-03-23T03:00:00.000Z	0	0	0	0
2020-03-23T04:00:00.000Z	0	0	0	0
2020-03-23T05:00:00.000Z	0	0	0	0
2020-03-23T06:00:00.000Z	0	0	0	0
2020-03-23T07:00:00.000Z	0	0	0	0
2020-03-23T08:00:00.000Z	0	0	0	1
2020-03-23T09:00:00.000Z	0	0	0	0
2020-03-23T10:00:00.000Z	2	2	0	3
2020-03-23T11:00:00.000Z	0	0	0	3
2020-03-23T12:00:00.000Z	0	0	0	0
2020-03-23T13:00:00.000Z	0	0	0	0
2020-03-23T14:00:00.000Z	0	0	0	0
2020-03-23T15:00:00.000Z	0	0	0	0
2020-03-23T16:00:00.000Z	0	0	0	1
2020-03-23T17:00:00.000Z	0	0	0	0
2020-03-23T18:00:00.000Z	0	0	0	0
2020-03-23T19:00:00.000Z	0	0	0	0
2020-03-23T20:00:00.000Z	0	0	0	1
2020-03-23T21:00:00.000Z	0	0	0	0
2020-03-23T22:00:00.000Z	0	0	0	0
2020-03-23T23:00:00.000Z	0	0	0	0
2020-03-24T00:00:00.000Z	0	0	0	0
2020-03-24T01:00:00.000Z	0	0	0	0
2020-03-24T02:00:00.000Z	0	0	0	0
2020-03-24T03:00:00.000Z	0	0	0	0
2020-03-24T04:00:00.000Z	0	0	0	0
2020-03-24T05:00:00.000Z	0	0	0	0
2020-03-24T06:00:00.000Z	34	26	8	3
2020-03-24T07:00:00.000Z	0	0	0	0
2020-03-24T08:00:00.000Z	0	0	0	0
2020-03-24T09:00:00.000Z	0	0	0	0
2020-03-24T10:00:00.000Z	0	0	0	0
2020-03-24T11:00:00.000Z	0	0	0	0
2020-03-24T12:00:00.000Z	0	0	0	0
2020-03-24T13:00:00.000Z	0	0	0	0
2020-03-24T14:00:00.000Z	0	0	0	0
2020-03-24T15:00:00.000Z	0	0	0	0
2020-03-24T16:00:00.000Z	0	0	0	0
2020-03-24T17:00:00.000Z	0	0	0	0
2020-03-24T18:00:00.000Z	2	2	0	3
2020-03-24T19:00:00.000Z	0	0	0	0
2020-03-24T20:00:00.000Z	115	87	28	7
2020-03-24T21:00:00.000Z	1	1	0	10
2020-03-24T22:00:00.000Z	0	0	0	3
2020-03-24T23:00:00.000Z	14	13	1	2
2020-03-25T00:00:00.000Z	32	25	7	5
2020-03-25T01:00:00.000Z	0	0	0	4
2020-03-25T02:00:00.000Z	0	0	0	2
2020-03-25T03:00:00.000Z	0	0	0	1
2020-03-25T04:00:00.000Z	0	0	0	1
2020-03-25T05:00:00.000Z	0	0	0	0
2020-03-25T06:00:00.000Z	1	1	0	3
2020-03-25T07:00:00.000Z	0	0	0	3
2020-03-25T08:00:00.000Z	0	0	0	0
2020-03-25T09:00:00.000Z	6	4	2	1
2020-03-25T10:00:00.000Z	1	0	1	2
2020-03-25T11:00:00.000Z	0	0	0	2
2020-03-25T12:00:00.000Z	0	0	0	2
2020-03-25T13:00:00.000Z	62	40	22	8
2020-03-25T14:00:00.000Z	3	1	2	9
2020-03-25T15:00:00.000Z	175	152	23	9
2020-03-25T16:00:00.000Z	0	0	0	4
2020-03-25T17:00:00.000Z	0	0	0	1
2020-03-25T18:00:00.000Z	0	0	0	0
2020-03-25T19:00:00.000Z	11	9	2	4
2020-03-25T20:00:00.000Z	9	8	1	12
2020-03-25T21:00:00.000Z	39	33	6	11
2020-03-25T22:00:00.000Z	0	0	0	3
2020-03-25T23:00:00.000Z	0	0	0	4
2020-03-26T00:00:00.000Z	23	18	5	8
2020-03-26T01:00:00.000Z	11	10	1	5
2020-03-26T02:00:00.000Z	0	0	0	1
2020-03-26T03:00:00.000Z	11	9	2	3
2020-03-26T04:00:00.000Z	0	0	0	3
2020-03-26T05:00:00.000Z	0	0	0	0
2020-03-26T06:00:00.000Z	16	11	5	1
2020-03-26T07:00:00.000Z	2	2	0	1
2020-03-26T08:00:00.000Z	0	0	0	0
2020-03-26T09:00:00.000Z	0	0	0	0
2020-03-26T10:00:00.000Z	0	0	0	0
2020-03-26T11:00:00.000Z	16	9	7	2
2020-03-26T12:00:00.000Z	0	0	0	4
2020-03-26T13:00:00.000Z	0	0	0	4
2020-03-26T14:00:00.000Z	0	0	0	1
2020-03-26T15:00:00.000Z	8	6	2	3
2020-03-26T16:00:00.000Z	0	0	0	0
2020-03-26T17:00:00.000Z	0	0	0	1
2020-03-26T18:00:00.000Z	0	0	0	2
2020-03-26T19:00:00.000Z	17	13	4	5
2020-03-26T20:00:00.000Z	3	3	0	1
2020-03-26T21:00:00.000Z	1	1	0	1
2020-03-26T22:00:00.000Z	0	0	0	1
2020-03-26T23:00:00.000Z	0	0	0	0
2020-03-27T00:00:00.000Z	0	0	0	0
2020-03-27T01:00:00.000Z	9	6	3	1
2020-03-27T02:00:00.000Z	0	0	0	1
2020-03-27T03:00:00.000Z	0	0	0	3
2020-03-27T04:00:00.000Z	0	0	0	0
2020-03-27T05:00:00.000Z	0	0	0	0
2020-03-27T06:00:00.000Z	0	0	0	1
2020-03-27T07:00:00.000Z	0	0	0	0
2020-03-27T08:00:00.000Z	0	0	0	0
2020-03-27T09:00:00.000Z	21	9	12	2
2020-03-27T10:00:00.000Z	0	0	0	0
2020-03-27T11:00:00.000Z	0	0	0	0
2020-03-27T12:00:00.000Z	134	82	52	7
2020-03-27T13:00:00.000Z	0	0	0	10
2020-03-27T14:00:00.000Z	69	48	21	14
2020-03-27T15:00:00.000Z	21	12	9	11
2020-03-27T16:00:00.000Z	0	0	0	7
2020-03-27T17:00:00.000Z	8	6	2	8
2020-03-27T18:00:00.000Z	6	6	0	3
2020-03-27T19:00:00.000Z	92	62	30	17
2020-03-27T20:00:00.000Z	0	0	0	5
2020-03-27T21:00:00.000Z	0	0	0	3
2020-03-27T22:00:00.000Z	0	0	0	3
2020-03-27T23:00:00.000Z	5	5	0	5
2020-03-28T00:00:00.000Z	4	4	0	2
2020-03-28T01:00:00.000Z	0	0	0	9
2020-03-28T02:00:00.000Z	0	0	0	3
2020-03-28T03:00:00.000Z	0	0	0	1
2020-03-28T04:00:00.000Z	0	0	0	2
2020-03-28T05:00:00.000Z	0	0	0	0
2020-03-28T06:00:00.000Z	0	0	0	2
2020-03-28T07:00:00.000Z	0	0	0	1
2020-03-28T08:00:00.000Z	0	0	0	0
2020-03-28T09:00:00.000Z	0	0	0	0
2020-03-28T10:00:00.000Z	0	0	0	2
2020-03-28T11:00:00.000Z	0	0	0	1
2020-03-28T12:00:00.000Z	0	0	0	0
2020-03-28T13:00:00.000Z	0	0	0	1
2020-03-28T14:00:00.000Z	10	6	4	3
2020-03-28T15:00:00.000Z	0	0	0	1
2020-03-28T16:00:00.000Z	8	8	0	2
2020-03-28T17:00:00.000Z	1	1	0	1
2020-03-28T18:00:00.000Z	0	0	0	4
2020-03-28T19:00:00.000Z	11	6	5	2
2020-03-28T20:00:00.000Z	0	0	0	2
2020-03-28T21:00:00.000Z	0	0	0	2
2020-03-28T22:00:00.000Z	0	0	0	1
2020-03-28T23:00:00.000Z	0	0	0	1
2020-03-29T00:00:00.000Z	0	0	0	1
2020-03-29T01:00:00.000Z	0	0	0	1
2020-03-29T02:00:00.000Z	0	0	0	0
2020-03-29T03:00:00.000Z	0	0	0	0
2020-03-29T04:00:00.000Z	0	0	0	0
2020-03-29T05:00:00.000Z	0	0	0	0
2020-03-29T06:00:00.000Z	0	0	0	0
2020-03-29T07:00:00.000Z	0	0	0	0
2020-03-29T08:00:00.000Z	0	0	0	0
2020-03-29T09:00:00.000Z	0	0	0	0
2020-03-29T10:00:00.000Z	30	21	9	1
2020-03-29T11:00:00.000Z	0	0	0	1
2020-03-29T12:00:00.000Z	0	0	0	1
2020-03-29T13:00:00.000Z	0	0	0	6
2020-03-29T14:00:00.000Z	92	61	31	1
2020-03-29T15:00:00.000Z	3	3	0	5
2020-03-29T16:00:00.000Z	0	0	0	4
2020-03-29T17:00:00.000Z	0	0	0	2
2020-03-29T18:00:00.000Z	0	0	0	1
2020-03-29T19:00:00.000Z	0	0	0	1
2020-03-29T20:00:00.000Z	0	0	0	1
2020-03-29T21:00:00.000Z	0	0	0	2
2020-03-29T22:00:00.000Z	0	0	0	0
2020-03-29T23:00:00.000Z	0	0	0	1
2020-03-30T00:00:00.000Z	0	0	0	1
2020-03-30T01:00:00.000Z	0	0	0	1
2020-03-30T02:00:00.000Z	0	0	0	0
2020-03-30T03:00:00.000Z	0	0	0	0
2020-03-30T04:00:00.000Z	0	0	0	1
2020-03-30T05:00:00.000Z	0	0	0	1
2020-03-30T06:00:00.000Z	0	0	0	0
2020-03-30T07:00:00.000Z	0	0	0	0
2020-03-30T08:00:00.000Z	0	0	0	1
2020-03-30T09:00:00.000Z	16	10	6	2
2020-03-30T10:00:00.000Z	0	0	0	1
2020-03-30T11:00:00.000Z	0	0	0	1
2020-03-30T12:00:00.000Z	0	0	0	1
2020-03-30T13:00:00.000Z	8	5	3	3
2020-03-30T14:00:00.000Z	3	2	1	1
2020-03-30T15:00:00.000Z	1	0	1	5
2020-03-30T16:00:00.000Z	0	0	0	1
2020-03-30T17:00:00.000Z	24	16	8	3
2020-03-30T18:00:00.000Z	0	0	0	2
2020-03-30T19:00:00.000Z	67	51	16	5
2020-03-30T20:00:00.000Z	3	3	0	4
2020-03-30T21:00:00.000Z	0	0	0	7
2020-03-30T22:00:00.000Z	0	0	0	1
2020-03-30T23:00:00.000Z	36	30	6	6
2020-03-31T00:00:00.000Z	0	0	0	6
2020-03-31T01:00:00.000Z	0	0	0	1
2020-03-31T02:00:00.000Z	3	3	0	2
2020-03-31T03:00:00.000Z	0	0	0	0
2020-03-31T04:00:00.000Z	0	0	0	1
2020-03-31T05:00:00.000Z	0	0	0	0
2020-03-31T06:00:00.000Z	0	0	0	0
2020-03-31T07:00:00.000Z	0	0	0	0
2020-03-31T08:00:00.000Z	0	0	0	0
2020-03-31T09:00:00.000Z	0	0	0	1
2020-03-31T10:00:00.000Z	0	0	0	0
2020-03-31T11:00:00.000Z	0	0	0	2
2020-03-31T12:00:00.000Z	4	2	2	2
2020-03-31T13:00:00.000Z	0	0	0	1
2020-03-31T14:00:00.000Z	0	0	0	0
2020-03-31T15:00:00.000Z	80	50	30	12
2020-03-31T16:00:00.000Z	7	4	3	6
2020-03-31T17:00:00.000Z	35	21	14	7
2020-03-31T18:00:00.000Z	28	19	9	12
2020-03-31T19:00:00.000Z	21	15	6	8
2020-03-31T20:00:00.000Z	0	0	0	0
2020-03-31T21:00:00.000Z	8	5	3	6
2020-03-31T22:00:00.000Z	0	0	0	2
2020-03-31T23:00:00.000Z	7	6	1	1
2020-04-01T00:00:00.000Z	0	0	0	1
2020-04-01T01:00:00.000Z	0	0	0	1
2020-04-01T02:00:00.000Z	0	0	0	1
2020-04-01T03:00:00.000Z	0	0	0	2
2020-04-01T04:00:00.000Z	0	0	0	3
2020-04-01T05:00:00.000Z	0	0	0	1
2020-04-01T06:00:00.000Z	0	0	0	1
2020-04-01T07:00:00.000Z	0	0	0	2
2020-04-01T08:00:00.000Z	28	16	12	3
2020-04-01T09:00:00.000Z	42	25	17	6
2020-04-01T10:00:00.000Z	0	0	0	0
2020-04-01T11:00:00.000Z	0	0	0	1
2020-04-01T12:00:00.000Z	0	0	0	0
2020-04-01T13:00:00.000Z	61	41	20	6
2020-04-01T14:00:00.000Z	0	0	0	7
2020-04-01T15:00:00.000Z	18	13	5	8
2020-04-01T16:00:00.000Z	0	0	0	3
2020-04-01T17:00:00.000Z	5	4	1	5
2020-04-01T18:00:00.000Z	13	9	4	5
2020-04-01T19:00:00.000Z	0	0	0	2
2020-04-01T20:00:00.000Z	0	0	0	2
2020-04-01T21:00:00.000Z	44	31	13	5
2020-04-01T22:00:00.000Z	0	0	0	2
2020-04-01T23:00:00.000Z	0	0	0	2
2020-04-02T00:00:00.000Z	0	0	0	3
2020-04-02T01:00:00.000Z	78	71	7	11
2020-04-02T02:00:00.000Z	0	0	0	1
2020-04-02T03:00:00.000Z	0	0	0	0
2020-04-02T04:00:00.000Z	0	0	0	2
2020-04-02T05:00:00.000Z	0	0	0	0
2020-04-02T06:00:00.000Z	0	0	0	4
2020-04-02T07:00:00.000Z	0	0	0	0
2020-04-02T08:00:00.000Z	0	0	0	1
2020-04-02T09:00:00.000Z	0	0	0	0
2020-04-02T10:00:00.000Z	0	0	0	0
2020-04-02T11:00:00.000Z	1	0	1	3
2020-04-02T12:00:00.000Z	0	0	0	2
2020-04-02T13:00:00.000Z	30	20	10	2
2020-04-02T14:00:00.000Z	0	0	0	4
2020-04-02T15:00:00.000Z	0	0	0	1
2020-04-02T16:00:00.000Z	9	6	3	3
2020-04-02T17:00:00.000Z	39	30	9	3
2020-04-02T18:00:00.000Z	0	0	0	6
2020-04-02T19:00:00.000Z	0	0	0	4
2020-04-02T20:00:00.000Z	0	0	0	1
2020-04-02T21:00:00.000Z	60	36	24	10
2020-04-02T22:00:00.000Z	0	0	0	1
2020-04-02T23:00:00.000Z	26	20	6	5
2020-04-03T00:00:00.000Z	0	0	0	2
2020-04-03T01:00:00.000Z	0	0	0	0
2020-04-03T02:00:00.000Z	0	0	0	3
2020-04-03T03:00:00.000Z	0	0	0	4
2020-04-03T04:00:00.000Z	0	0	0	3
2020-04-03T05:00:00.000Z	0	0	0	3
2020-04-03T06:00:00.000Z	0	0	0	1
2020-04-03T07:00:00.000Z	0	0	0	0
2020-04-03T08:00:00.000Z	0	0	0	2
2020-04-03T09:00:00.000Z	0	0	0	1
2020-04-03T10:00:00.000Z	0	0	0	1
2020-04-03T11:00:00.000Z	10	7	3	1
2020-04-03T12:00:00.000Z	0	0	0	1
2020-04-03T13:00:00.000Z	1	0	1	4
2020-04-03T14:00:00.000Z	0	0	0	4
2020-04-03T15:00:00.000Z	0	0	0	0
2020-04-03T16:00:00.000Z	0	0	0	5
2020-04-03T17:00:00.000Z	0	0	0	0
2020-04-03T18:00:00.000Z	53	34	19	5
2020-04-03T19:00:00.000Z	0	0	0	2
2020-04-03T20:00:00.000Z	0	0	0	1
2020-04-03T21:00:00.000Z	7	5	2	6
2020-04-03T22:00:00.000Z	0	0	0	1
2020-04-03T23:00:00.000Z	19	12	7	2
2020-04-04T00:00:00.000Z	0	0	0	1
2020-04-04T01:00:00.000Z	0	0	0	2
2020-04-04T02:00:00.000Z	0	0	0	1
2020-04-04T03:00:00.000Z	0	0	0	0
2020-04-04T04:00:00.000Z	0	0	0	0
2020-04-04T05:00:00.000Z	0	0	0	1
2020-04-04T06:00:00.000Z	7	5	2	1
2020-04-04T07:00:00.000Z	0	0	0	0
2020-04-04T08:00:00.000Z	0	0	0	0
2020-04-04T09:00:00.000Z	0	0	0	0
2020-04-04T10:00:00.000Z	0	0	0	1
2020-04-04T11:00:00.000Z	0	0	0	0
2020-04-04T12:00:00.000Z	0	0	0	2
2020-04-04T13:00:00.000Z	0	0	0	1
2020-04-04T14:00:00.000Z	0	0	0	0
2020-04-04T15:00:00.000Z	10	6	4	3
2020-04-04T16:00:00.000Z	0	0	0	2
2020-04-04T17:00:00.000Z	0	0	0	1
2020-04-04T18:00:00.000Z	0	0	0	0
2020-04-04T19:00:00.000Z	14	7	7	3
2020-04-04T20:00:00.000Z	0	0	0	0
2020-04-04T21:00:00.000Z	0	0	0	0
2020-04-04T22:00:00.000Z	0	0	0	2
2020-04-04T23:00:00.000Z	0	0	0	0
2020-04-05T00:00:00.000Z	0	0	0	3
2020-04-05T01:00:00.000Z	0	0	0	1
2020-04-05T02:00:00.000Z	0	0	0	6
2020-04-05T03:00:00.000Z	0	0	0	3
2020-04-05T04:00:00.000Z	0	0	0	0
2020-04-05T05:00:00.000Z	0	0	0	0
2020-04-05T06:00:00.000Z	0	0	0	0
2020-04-05T07:00:00.000Z	0	0	0	0
2020-04-05T08:00:00.000Z	0	0	0	0
2020-04-05T09:00:00.000Z	0	0	0	0
2020-04-05T10:00:00.000Z	0	0	0	0
2020-04-05T11:00:00.000Z	0	0	0	0
2020-04-05T12:00:00.000Z	0	0	0	0
2020-04-05T13:00:00.000Z	0	0	0	0
2020-04-05T14:00:00.000Z	0	0	0	0
2020-04-05T15:00:00.000Z	0	0	0	0
2020-04-05T16:00:00.000Z	55	32	23	6
2020-04-05T17:00:00.000Z	93	61	32	10
2020-04-05T18:00:00.000Z	0	0	0	1
2020-04-05T19:00:00.000Z	26	14	12	8
2020-04-05T20:00:00.000Z	0	0	0	2
2020-04-05T21:00:00.000Z	0	0	0	0
2020-04-05T22:00:00.000Z	53	33	20	6
2020-04-05T23:00:00.000Z	0	0	0	3
2020-04-06T00:00:00.000Z	0	0	0	6
2020-04-06T01:00:00.000Z	0	0	0	7
2020-04-06T02:00:00.000Z	0	0	0	4
2020-04-06T03:00:00.000Z	0	0	0	0
2020-04-06T04:00:00.000Z	0	0	0	1
2020-04-06T05:00:00.000Z	0	0	0	2
2020-04-06T06:00:00.000Z	0	0	0	3
2020-04-06T07:00:00.000Z	0	0	0	1
2020-04-06T08:00:00.000Z	0	0	0	1
2020-04-06T09:00:00.000Z	0	0	0	0
2020-04-06T10:00:00.000Z	0	0	0	1
2020-04-06T11:00:00.000Z	0	0	0	3
2020-04-06T12:00:00.000Z	0	0	0	1
2020-04-06T13:00:00.000Z	0	0	0	2
2020-04-06T14:00:00.000Z	0	0	0	2
2020-04-06T15:00:00.000Z	0	0	0	1
2020-04-06T16:00:00.000Z	0	0	0	2
2020-04-06T17:00:00.000Z	0	0	0	0
2020-04-06T18:00:00.000Z	0	0	0	5
2020-04-06T19:00:00.000Z	103	70	33	5
2020-04-06T20:00:00.000Z	0	0	0	5
2020-04-06T21:00:00.000Z	5	5	0	6
2020-04-06T22:00:00.000Z	10	8	2	4
2020-04-06T23:00:00.000Z	0	0	0	2
2020-04-07T00:00:00.000Z	13	5	8	3
2020-04-07T01:00:00.000Z	0	0	0	2
2020-04-07T02:00:00.000Z	0	0	0	1
2020-04-07T03:00:00.000Z	0	0	0	1
2020-04-07T04:00:00.000Z	0	0	0	1
2020-04-07T05:00:00.000Z	0	0	0	2
2020-04-07T06:00:00.000Z	0	0	0	1
2020-04-07T07:00:00.000Z	0	0	0	0
2020-04-07T08:00:00.000Z	0	0	0	0
2020-04-07T09:00:00.000Z	0	0	0	0
2020-04-07T10:00:00.000Z	0	0	0	1
2020-04-07T11:00:00.000Z	1	1	0	1
2020-04-07T12:00:00.000Z	4	3	1	2
2020-04-07T13:00:00.000Z	0	0	0	6
2020-04-07T14:00:00.000Z	0	0	0	1
2020-04-07T15:00:00.000Z	0	0	0	0
2020-04-07T16:00:00.000Z	0	0	0	4
2020-04-07T17:00:00.000Z	0	0	0	1
2020-04-07T18:00:00.000Z	0	0	0	0
2020-04-07T19:00:00.000Z	0	0	0	0
2020-04-07T20:00:00.000Z	0	0	0	1
2020-04-07T21:00:00.000Z	0	0	0	3
2020-04-07T22:00:00.000Z	0	0	0	0
2020-04-07T23:00:00.000Z	0	0	0	0
2020-04-08T00:00:00.000Z	0	0	0	0
2020-04-08T01:00:00.000Z	12	11	1	2
2020-04-08T02:00:00.000Z	0	0	0	7
2020-04-08T03:00:00.000Z	0	0	0	1
2020-04-08T04:00:00.000Z	0	0	0	0
2020-04-08T05:00:00.000Z	0	0	0	0
2020-04-08T06:00:00.000Z	0	0	0	0
2020-04-08T07:00:00.000Z	0	0	0	0
2020-04-08T08:00:00.000Z	4	2	2	1
2020-04-08T09:00:00.000Z	0	0	0	2
2020-04-08T10:00:00.000Z	0	0	0	0
2020-04-08T11:00:00.000Z	0	0	0	0
2020-04-08T12:00:00.000Z	0	0	0	0
2020-04-08T13:00:00.000Z	0	0	0	0
2020-04-08T14:00:00.000Z	0	0	0	1
2020-04-08T15:00:00.000Z	0	0	0	0
2020-04-08T16:00:00.000Z	17	14	3	4
2020-04-08T17:00:00.000Z	26	15	11	4
2020-04-08T18:00:00.000Z	0	0	0	5
2020-04-08T19:00:00.000Z	0	0	0	1
2020-04-08T20:00:00.000Z	0	0	0	0
2020-04-08T21:00:00.000Z	0	0	0	2
2020-04-08T22:00:00.000Z	0	0	0	0
2020-04-08T23:00:00.000Z	0	0	0	0
2020-04-09T00:00:00.000Z	0	0	0	0
2020-04-09T01:00:00.000Z	0	0	0	0
2020-04-09T02:00:00.000Z	0	0	0	2
2020-04-09T03:00:00.000Z	0	0	0	1
2020-04-09T04:00:00.000Z	0	0	0	0
2020-04-09T05:00:00.000Z	0	0	0	0
2020-04-09T06:00:00.000Z	0	0	0	1
2020-04-09T07:00:00.000Z	8	6	2	1
2020-04-09T08:00:00.000Z	0	0	0	0
2020-04-09T09:00:00.000Z	0	0	0	0
2020-04-09T10:00:00.000Z	0	0	0	1
2020-04-09T11:00:00.000Z	0	0	0	0
2020-04-09T12:00:00.000Z	36	23	13	2
2020-04-09T13:00:00.000Z	0	0	0	6
2020-04-09T14:00:00.000Z	0	0	0	1
2020-04-09T15:00:00.000Z	0	0	0	1
2020-04-09T16:00:00.000Z	0	0	0	0
2020-04-09T17:00:00.000Z	0	0	0	1
2020-04-09T18:00:00.000Z	0	0	0	0
2020-04-09T19:00:00.000Z	9	6	3	2
2020-04-09T20:00:00.000Z	0	0	0	0
2020-04-09T21:00:00.000Z	0	0	0	1
2020-04-09T22:00:00.000Z	0	0	0	0
2020-04-09T23:00:00.000Z	0	0	0	0
2020-04-10T00:00:00.000Z	0	0	0	0
2020-04-10T01:00:00.000Z	0	0	0	2
2020-04-10T02:00:00.000Z	0	0	0	0
2020-04-10T03:00:00.000Z	0	0	0	2
2020-04-10T04:00:00.000Z	0	0	0	0
2020-04-10T05:00:00.000Z	0	0	0	0
2020-04-10T06:00:00.000Z	0	0	0	0
2020-04-10T07:00:00.000Z	0	0	0	0
2020-04-10T08:00:00.000Z	0	0	0	0
2020-04-10T09:00:00.000Z	0	0	0	0
2020-04-10T10:00:00.000Z	0	0	0	0
2020-04-10T11:00:00.000Z	0	0	0	0
2020-04-10T12:00:00.000Z	0	0	0	1
2020-04-10T13:00:00.000Z	65	43	22	3
2020-04-10T14:00:00.000Z	0	0	0	2
2020-04-10T15:00:00.000Z	0	0	0	3
2020-04-10T16:00:00.000Z	4	0	4	2
2020-04-10T17:00:00.000Z	0	0	0	1
2020-04-10T18:00:00.000Z	512	321	191	23
2020-04-10T19:00:00.000Z	0	0	0	13
2020-04-10T20:00:00.000Z	0	0	0	10
2020-04-10T21:00:00.000Z	19	16	3	16
2020-04-10T22:00:00.000Z	0	0	0	12
2020-04-10T23:00:00.000Z	0	0	0	9
2020-04-11T00:00:00.000Z	0	0	0	2
2020-04-11T01:00:00.000Z	0	0	0	4
2020-04-11T02:00:00.000Z	6	6	0	6
2020-04-11T03:00:00.000Z	0	0	0	5
2020-04-11T04:00:00.000Z	0	0	0	3
2020-04-11T05:00:00.000Z	0	0	0	4
2020-04-11T06:00:00.000Z	0	0	0	2
2020-04-11T07:00:00.000Z	0	0	0	2
2020-04-11T08:00:00.000Z	0	0	0	5
2020-04-11T09:00:00.000Z	0	0	0	5
2020-04-11T10:00:00.000Z	0	0	0	2
2020-04-11T11:00:00.000Z	0	0	0	3
2020-04-11T12:00:00.000Z	4	4	0	2
2020-04-11T13:00:00.000Z	0	0	0	5
2020-04-11T14:00:00.000Z	2	1	1	4
2020-04-11T15:00:00.000Z	0	0	0	3
2020-04-11T16:00:00.000Z	0	0	0	9
2020-04-11T17:00:00.000Z	0	0	0	1
2020-04-11T18:00:00.000Z	0	0	0	2
2020-04-11T19:00:00.000Z	0	0	0	0
2020-04-11T20:00:00.000Z	0	0	0	1
2020-04-11T21:00:00.000Z	0	0	0	3
2020-04-11T22:00:00.000Z	0	0	0	0
2020-04-11T23:00:00.000Z	0	0	0	3
2020-04-12T00:00:00.000Z	0	0	0	1
2020-04-12T01:00:00.000Z	0	0	0	0
2020-04-12T02:00:00.000Z	0	0	0	0
2020-04-12T03:00:00.000Z	0	0	0	0
2020-04-12T04:00:00.000Z	0	0	0	1
2020-04-12T05:00:00.000Z	0	0	0	1
2020-04-12T06:00:00.000Z	0	0	0	0
2020-04-12T07:00:00.000Z	0	0	0	0
2020-04-12T08:00:00.000Z	0	0	0	0
2020-04-12T09:00:00.000Z	0	0	0	1
2020-04-12T10:00:00.000Z	0	0	0	0
2020-04-12T11:00:00.000Z	0	0	0	1
2020-04-12T12:00:00.000Z	0	0	0	0
2020-04-12T13:00:00.000Z	8	6	2	3
2020-04-12T14:00:00.000Z	0	0	0	3
2020-04-12T15:00:00.000Z	0	0	0	1
2020-04-12T16:00:00.000Z	0	0	0	2
2020-04-12T17:00:00.000Z	11	7	4	2
2020-04-12T18:00:00.000Z	0	0	0	1
2020-04-12T19:00:00.000Z	0	0	0	0
2020-04-12T20:00:00.000Z	0	0	0	0
2020-04-12T21:00:00.000Z	0	0	0	5
2020-04-12T22:00:00.000Z	0	0	0	1
2020-04-12T23:00:00.000Z	0	0	0	1
2020-04-13T00:00:00.000Z	0	0	0	1
2020-04-13T01:00:00.000Z	0	0	0	0
2020-04-13T02:00:00.000Z	0	0	0	1
2020-04-13T03:00:00.000Z	0	0	0	0
2020-04-13T04:00:00.000Z	0	0	0	0
2020-04-13T05:00:00.000Z	0	0	0	0
2020-04-13T06:00:00.000Z	0	0	0	0
2020-04-13T07:00:00.000Z	0	0	0	1
2020-04-13T08:00:00.000Z	0	0	0	0
2020-04-13T09:00:00.000Z	0	0	0	1
2020-04-13T10:00:00.000Z	0	0	0	0
2020-04-13T11:00:00.000Z	0	0	0	0
2020-04-13T12:00:00.000Z	0	0	0	0
2020-04-13T13:00:00.000Z	0	0	0	0
2020-04-13T14:00:00.000Z	0	0	0	0
2020-04-13T15:00:00.000Z	0	0	0	3
2020-04-13T16:00:00.000Z	0	0	0	0
2020-04-13T17:00:00.000Z	0	0	0	1
2020-04-13T18:00:00.000Z	4	4	0	2
2020-04-13T19:00:00.000Z	0	0	0	2
2020-04-13T20:00:00.000Z	0	0	0	0
2020-04-13T21:00:00.000Z	0	0	0	0
2020-04-13T22:00:00.000Z	117	72	45	14
2020-04-13T23:00:00.000Z	0	0	0	4
2020-04-14T00:00:00.000Z	0	0	0	1
2020-04-14T01:00:00.000Z	0	0	0	2
2020-04-14T02:00:00.000Z	0	0	0	2
2020-04-14T03:00:00.000Z	0	0	0	3
2020-04-14T04:00:00.000Z	0	0	0	1
2020-04-14T05:00:00.000Z	0	0	0	1
2020-04-14T06:00:00.000Z	0	0	0	4
2020-04-14T07:00:00.000Z	0	0	0	1
2020-04-14T08:00:00.000Z	0	0	0	5
2020-04-14T09:00:00.000Z	0	0	0	0
2020-04-14T10:00:00.000Z	0	0	0	1
2020-04-14T11:00:00.000Z	0	0	0	0
2020-04-14T12:00:00.000Z	0	0	0	0
2020-04-14T13:00:00.000Z	0	0	0	1
2020-04-14T14:00:00.000Z	0	0	0	0
2020-04-14T15:00:00.000Z	0	0	0	2
2020-04-14T16:00:00.000Z	0	0	0	2
2020-04-14T17:00:00.000Z	0	0	0	2
2020-04-14T18:00:00.000Z	11	6	5	3
2020-04-14T19:00:00.000Z	0	0	0	3
2020-04-14T20:00:00.000Z	0	0	0	3
2020-04-14T21:00:00.000Z	0	0	0	0
2020-04-14T22:00:00.000Z	0	0	0	0
2020-04-14T23:00:00.000Z	0	0	0	0
2020-04-15T00:00:00.000Z	0	0	0	0
2020-04-15T01:00:00.000Z	0	0	0	0
2020-04-15T02:00:00.000Z	0	0	0	0
2020-04-15T03:00:00.000Z	0	0	0	0
2020-04-15T04:00:00.000Z	0	0	0	1
2020-04-15T05:00:00.000Z	0	0	0	0
2020-04-15T06:00:00.000Z	0	0	0	1
2020-04-15T07:00:00.000Z	0	0	0	0
2020-04-15T08:00:00.000Z	0	0	0	0
2020-04-15T09:00:00.000Z	0	0	0	0
2020-04-15T10:00:00.000Z	0	0	0	1
2020-04-15T11:00:00.000Z	0	0	0	1
2020-04-15T12:00:00.000Z	0	0	0	0
2020-04-15T13:00:00.000Z	0	0	0	2
2020-04-15T14:00:00.000Z	0	0	0	0
2020-04-15T15:00:00.000Z	0	0	0	0
2020-04-15T16:00:00.000Z	0	0	0	0
2020-04-15T17:00:00.000Z	0	0	0	0
2020-04-15T18:00:00.000Z	65	38	27	9
2020-04-15T19:00:00.000Z	0	0	0	4
2020-04-15T20:00:00.000Z	0	0	0	1
2020-04-15T21:00:00.000Z	0	0	0	1
2020-04-15T22:00:00.000Z	0	0	0	2
2020-04-15T23:00:00.000Z	0	0	0	1
2020-04-16T00:00:00.000Z	0	0	0	2
2020-04-16T01:00:00.000Z	0	0	0	0
2020-04-16T02:00:00.000Z	0	0	0	2
2020-04-16T03:00:00.000Z	0	0	0	1
2020-04-16T04:00:00.000Z	0	0	0	0
2020-04-16T05:00:00.000Z	0	0	0	2
2020-04-16T06:00:00.000Z	0	0	0	1
2020-04-16T07:00:00.000Z	0	0	0	0
2020-04-16T08:00:00.000Z	0	0	0	0
2020-04-16T09:00:00.000Z	0	0	0	0
2020-04-16T10:00:00.000Z	0	0	0	0
2020-04-16T11:00:00.000Z	0	0	0	0
2020-04-16T12:00:00.000Z	0	0	0	0
2020-04-16T13:00:00.000Z	15	10	5	2
2020-04-16T14:00:00.000Z	0	0	0	1
2020-04-16T15:00:00.000Z	0	0	0	3
2020-04-16T16:00:00.000Z	37	23	14	3
2020-04-16T17:00:00.000Z	0	0	0	2
2020-04-16T18:00:00.000Z	0	0	0	2
2020-04-16T19:00:00.000Z	0	0	0	1
2020-04-16T20:00:00.000Z	0	0	0	0
2020-04-16T21:00:00.000Z	0	0	0	1
2020-04-16T22:00:00.000Z	0	0	0	1
2020-04-16T23:00:00.000Z	15	12	3	2
2020-04-17T00:00:00.000Z	0	0	0	1
2020-04-17T01:00:00.000Z	0	0	0	0
2020-04-17T02:00:00.000Z	0	0	0	2
2020-04-17T03:00:00.000Z	0	0	0	0
2020-04-17T04:00:00.000Z	0	0	0	0
2020-04-17T05:00:00.000Z	0	0	0	0
2020-04-17T06:00:00.000Z	0	0	0	0
2020-04-17T07:00:00.000Z	0	0	0	0
2020-04-17T08:00:00.000Z	0	0	0	0
2020-04-17T09:00:00.000Z	0	0	0	4
2020-04-17T10:00:00.000Z	0	0	0	0
2020-04-17T11:00:00.000Z	0	0	0	0
2020-04-17T12:00:00.000Z	0	0	0	0
2020-04-17T13:00:00.000Z	0	0	0	0
2020-04-17T14:00:00.000Z	0	0	0	1
2020-04-17T15:00:00.000Z	0	0	0	1
2020-04-17T16:00:00.000Z	23	16	7	3
2020-04-17T17:00:00.000Z	0	0	0	1
2020-04-17T18:00:00.000Z	2	1	1	3
2020-04-17T19:00:00.000Z	6	2	4	3
2020-04-17T20:00:00.000Z	6	3	3	3
2020-04-17T21:00:00.000Z	0	0	0	0
2020-04-17T22:00:00.000Z	0	0	0	1
2020-04-17T23:00:00.000Z	0	0	0	0
2020-04-18T00:00:00.000Z	2	1	1	2
2020-04-18T01:00:00.000Z	0	0	0	0
2020-04-18T02:00:00.000Z	0	0	0	1
2020-04-18T03:00:00.000Z	0	0	0	1
2020-04-18T04:00:00.000Z	0	0	0	0
2020-04-18T05:00:00.000Z	0	0	0	0
2020-04-18T06:00:00.000Z	0	0	0	0
2020-04-18T07:00:00.000Z	0	0	0	0
2020-04-18T08:00:00.000Z	0	0	0	0
2020-04-18T09:00:00.000Z	0	0	0	0
2020-04-18T10:00:00.000Z	0	0	0	0
2020-04-18T11:00:00.000Z	0	0	0	0
2020-04-18T12:00:00.000Z	0	0	0	1
2020-04-18T13:00:00.000Z	0	0	0	0
2020-04-18T14:00:00.000Z	0	0	0	1
2020-04-18T15:00:00.000Z	0	0	0	1
2020-04-18T16:00:00.000Z	0	0	0	0
2020-04-18T17:00:00.000Z	0	0	0	0
2020-04-18T18:00:00.000Z	0	0	0	0
2020-04-18T19:00:00.000Z	0	0	0	1
2020-04-18T20:00:00.000Z	0	0	0	0
2020-04-18T21:00:00.000Z	0	0	0	0
2020-04-18T22:00:00.000Z	0	0	0	0
2020-04-18T23:00:00.000Z	0	0	0	0
2020-04-19T00:00:00.000Z	0	0	0	0
2020-04-19T01:00:00.000Z	0	0	0	0
2020-04-19T02:00:00.000Z	0	0	0	0
2020-04-19T03:00:00.000Z	0	0	0	0
2020-04-19T04:00:00.000Z	0	0	0	0
2020-04-19T05:00:00.000Z	0	0	0	0
2020-04-19T06:00:00.000Z	0	0	0	0
2020-04-19T07:00:00.000Z	5	5	0	2
2020-04-19T08:00:00.000Z	0	0	0	0
2020-04-19T09:00:00.000Z	0	0	0	0
2020-04-19T10:00:00.000Z	0	0	0	0
2020-04-19T11:00:00.000Z	0	0	0	0
2020-04-19T12:00:00.000Z	0	0	0	1
2020-04-19T13:00:00.000Z	0	0	0	0
2020-04-19T14:00:00.000Z	0	0	0	3
2020-04-19T15:00:00.000Z	0	0	0	1
2020-04-19T16:00:00.000Z	0	0	0	0
2020-04-19T17:00:00.000Z	0	0	0	0
2020-04-19T18:00:00.000Z	0	0	0	0
2020-04-19T19:00:00.000Z	0	0	0	0
2020-04-19T20:00:00.000Z	0	0	0	2
2020-04-19T21:00:00.000Z	0	0	0	0
2020-04-19T22:00:00.000Z	0	0	0	0
2020-04-19T23:00:00.000Z	0	0	0	0
2020-04-20T00:00:00.000Z	0	0	0	0
2020-04-20T01:00:00.000Z	0	0	0	0
2020-04-20T02:00:00.000Z	0	0	0	0
2020-04-20T03:00:00.000Z	0	0	0	0
2020-04-20T04:00:00.000Z	0	0	0	0
2020-04-20T05:00:00.000Z	0	0	0	0
2020-04-20T06:00:00.000Z	0	0	0	0
2020-04-20T07:00:00.000Z	0	0	0	0
2020-04-20T08:00:00.000Z	0	0	0	0
2020-04-20T09:00:00.000Z	0	0	0	0
2020-04-20T10:00:00.000Z	0	0	0	0
2020-04-20T11:00:00.000Z	0	0	0	1
2020-04-20T12:00:00.000Z	0	0	0	0
2020-04-20T13:00:00.000Z	0	0	0	1
2020-04-20T14:00:00.000Z	0	0	0	0
2020-04-20T15:00:00.000Z	0	0	0	1
2020-04-20T16:00:00.000Z	0	0	0	1
2020-04-20T17:00:00.000Z	0	0	0	0
2020-04-20T18:00:00.000Z	0	0	0	0
2020-04-20T19:00:00.000Z	0	0	0	0
2020-04-20T20:00:00.000Z	0	0	0	0
2020-04-20T21:00:00.000Z	0	0	0	0
2020-04-20T22:00:00.000Z	0	0	0	0
2020-04-20T23:00:00.000Z	0	0	0	0
2020-04-21T00:00:00.000Z	0	0	0	0
2020-04-21T01:00:00.000Z	0	0	0	0
2020-04-21T02:00:00.000Z	0	0	0	0
2020-04-21T03:00:00.000Z	0	0	0	0
2020-04-21T04:00:00.000Z	0	0	0	0
2020-04-21T05:00:00.000Z	0	0	0	0
2020-04-21T06:00:00.000Z	0	0	0	0
2020-04-21T07:00:00.000Z	0	0	0	0
2020-04-21T08:00:00.000Z	0	0	0	0
2020-04-21T09:00:00.000Z	0	0	0	0
2020-04-21T10:00:00.000Z	0	0	0	0
2020-04-21T11:00:00.000Z	0	0	0	0
2020-04-21T12:00:00.000Z	0	0	0	0
2020-04-21T13:00:00.000Z	0	0	0	0
2020-04-21T14:00:00.000Z	0	0	0	0
2020-04-21T15:00:00.000Z	0	0	0	0
2020-04-21T16:00:00.000Z	5	3	2	1
2020-04-21T17:00:00.000Z	24	17	7	2
2020-04-21T18:00:00.000Z	0	0	0	2
2020-04-21T19:00:00.000Z	30	22	8	5
2020-04-21T20:00:00.000Z	0	0	0	0
2020-04-21T21:00:00.000Z	0	0	0	1
2020-04-21T22:00:00.000Z	0	0	0	0
2020-04-21T23:00:00.000Z	0	0	0	0
2020-04-22T00:00:00.000Z	0	0	0	0
2020-04-22T01:00:00.000Z	0	0	0	1
2020-04-22T02:00:00.000Z	0	0	0	1
2020-04-22T03:00:00.000Z	0	0	0	3
2020-04-22T04:00:00.000Z	0	0	0	1
2020-04-22T05:00:00.000Z	0	0	0	0
2020-04-22T06:00:00.000Z	0	0	0	1
2020-04-22T07:00:00.000Z	0	0	0	0
2020-04-22T08:00:00.000Z	0	0	0	0
2020-04-22T09:00:00.000Z	0	0	0	0
2020-04-22T10:00:00.000Z	0	0	0	0
2020-04-22T11:00:00.000Z	0	0	0	0
2020-04-22T12:00:00.000Z	0	0	0	0
2020-04-22T13:00:00.000Z	0	0	0	0
2020-04-22T14:00:00.000Z	0	0	0	1
2020-04-22T15:00:00.000Z	0	0	0	0
2020-04-22T16:00:00.000Z	0	0	0	0
2020-04-22T17:00:00.000Z	0	0	0	0
2020-04-22T18:00:00.000Z	0	0	0	0
2020-04-22T19:00:00.000Z	0	0	0	0
2020-04-22T20:00:00.000Z	0	0	0	0
2020-04-22T21:00:00.000Z	0	0	0	0
2020-04-22T22:00:00.000Z	0	0	0	0
2020-04-22T23:00:00.000Z	0	0	0	0
2020-04-23T00:00:00.000Z	0	0	0	0
2020-04-23T01:00:00.000Z	0	0	0	0
2020-04-23T02:00:00.000Z	0	0	0	0
2020-04-23T03:00:00.000Z	0	0	0	0
2020-04-23T04:00:00.000Z	0	0	0	0
2020-04-23T05:00:00.000Z	0	0	0	0
2020-04-23T06:00:00.000Z	0	0	0	0
2020-04-23T07:00:00.000Z	0	0	0	0
2020-04-23T08:00:00.000Z	0	0	0	0
2020-04-23T09:00:00.000Z	0	0	0	0
2020-04-23T10:00:00.000Z	0	0	0	0
2020-04-23T11:00:00.000Z	0	0	0	0
2020-04-23T12:00:00.000Z	0	0	0	0
2020-04-23T13:00:00.000Z	0	0	0	0
2020-04-23T14:00:00.000Z	0	0	0	0
2020-04-23T15:00:00.000Z	20	14	6	5
2020-04-23T16:00:00.000Z	0	0	0	0
2020-04-23T17:00:00.000Z	0	0	0	0
2020-04-23T18:00:00.000Z	0	0	0	1
2020-04-23T19:00:00.000Z	0	0	0	0
2020-04-23T20:00:00.000Z	14	7	7	5
2020-04-23T21:00:00.000Z	0	0	0	0
2020-04-23T22:00:00.000Z	0	0	0	0
2020-04-23T23:00:00.000Z	0	0	0	0
2020-04-24T00:00:00.000Z	0	0	0	0
2020-04-24T01:00:00.000Z	0	0	0	0
2020-04-24T02:00:00.000Z	0	0	0	0
2020-04-24T03:00:00.000Z	0	0	0	2
2020-04-24T04:00:00.000Z	0	0	0	0
2020-04-24T05:00:00.000Z	0	0	0	0
2020-04-24T06:00:00.000Z	0	0	0	0
2020-04-24T07:00:00.000Z	0	0	0	0
2020-04-24T08:00:00.000Z	0	0	0	0
2020-04-24T09:00:00.000Z	0	0	0	0
2020-04-24T10:00:00.000Z	0	0	0	0
2020-04-24T11:00:00.000Z	0	0	0	0
2020-04-24T12:00:00.000Z	33	25	8	3
2020-04-24T13:00:00.000Z	0	0	0	1
2020-04-24T14:00:00.000Z	0	0	0	1
2020-04-24T15:00:00.000Z	0	0	0	2
2020-04-24T16:00:00.000Z	0	0	0	0
2020-04-24T17:00:00.000Z	0	0	0	0
2020-04-24T18:00:00.000Z	0	0	0	0
2020-04-24T19:00:00.000Z	0	0	0	0
2020-04-24T20:00:00.000Z	0	0	0	0
2020-04-24T21:00:00.000Z	0	0	0	0
2020-04-24T22:00:00.000Z	0	0	0	1
2020-04-24T23:00:00.000Z	0	0	0	0
2020-04-25T00:00:00.000Z	0	0	0	0
2020-04-25T01:00:00.000Z	0	0	0	0
2020-04-25T02:00:00.000Z	0	0	0	0
2020-04-25T03:00:00.000Z	0	0	0	0
2020-04-25T04:00:00.000Z	0	0	0	0
2020-04-25T05:00:00.000Z	0	0	0	0
2020-04-25T06:00:00.000Z	0	0	0	2
2020-04-25T07:00:00.000Z	0	0	0	0
2020-04-25T08:00:00.000Z	0	0	0	0
2020-04-25T09:00:00.000Z	0	0	0	0
2020-04-25T10:00:00.000Z	0	0	0	0
2020-04-25T11:00:00.000Z	0	0	0	0
2020-04-25T12:00:00.000Z	0	0	0	1
2020-04-25T13:00:00.000Z	0	0	0	0
2020-04-25T14:00:00.000Z	0	0	0	0
2020-04-25T15:00:00.000Z	0	0	0	0
2020-04-25T16:00:00.000Z	0	0	0	0
2020-04-25T17:00:00.000Z	0	0	0	1
2020-04-25T18:00:00.000Z	0	0	0	0
2020-04-25T19:00:00.000Z	0	0	0	1
2020-04-25T20:00:00.000Z	0	0	0	0
2020-04-25T21:00:00.000Z	0	0	0	0
2020-04-25T22:00:00.000Z	0	0	0	0
2020-04-25T23:00:00.000Z	0	0	0	1
2020-04-26T00:00:00.000Z	0	0	0	0
2020-04-26T01:00:00.000Z	0	0	0	0
2020-04-26T02:00:00.000Z	0	0	0	0
2020-04-26T03:00:00.000Z	0	0	0	0
2020-04-26T04:00:00.000Z	0	0	0	0
2020-04-26T05:00:00.000Z	0	0	0	0
2020-04-26T06:00:00.000Z	0	0	0	0
2020-04-26T07:00:00.000Z	0	0	0	0
2020-04-26T08:00:00.000Z	0	0	0	0
2020-04-26T09:00:00.000Z	0	0	0	0
2020-04-26T10:00:00.000Z	0	0	0	0
2020-04-26T11:00:00.000Z	0	0	0	0
2020-04-26T12:00:00.000Z	0	0	0	0
2020-04-26T13:00:00.000Z	0	0	0	0
2020-04-26T14:00:00.000Z	0	0	0	0
2020-04-26T15:00:00.000Z	0	0	0	0
2020-04-26T16:00:00.000Z	37	21	16	8
2020-04-26T17:00:00.000Z	0	0	0	2
2020-04-26T18:00:00.000Z	0	0	0	0
2020-04-26T19:00:00.000Z	0	0	0	2
2020-04-26T20:00:00.000Z	0	0	0	1
2020-04-26T21:00:00.000Z	0	0	0	0
2020-04-26T22:00:00.000Z	0	0	0	1
2020-04-26T23:00:00.000Z	0	0	0	0
2020-04-27T00:00:00.000Z	0	0	0	0
2020-04-27T01:00:00.000Z	0	0	0	0
2020-04-27T02:00:00.000Z	0	0	0	0
2020-04-27T03:00:00.000Z	0	0	0	0
2020-04-27T04:00:00.000Z	0	0	0	0
2020-04-27T05:00:00.000Z	0	0	0	0
2020-04-27T06:00:00.000Z	0	0	0	0
2020-04-27T07:00:00.000Z	0	0	0	0
2020-04-27T08:00:00.000Z	0	0	0	0
2020-04-27T09:00:00.000Z	0	0	0	0
2020-04-27T10:00:00.000Z	5	3	2	2
2020-04-27T11:00:00.000Z	1	0	1	2
2020-04-27T12:00:00.000Z	0	0	0	0
2020-04-27T13:00:00.000Z	0	0	0	1
2020-04-27T14:00:00.000Z	0	0	0	0
2020-04-27T15:00:00.000Z	0	0	0	0
2020-04-27T16:00:00.000Z	0	0	0	0
2020-04-27T17:00:00.000Z	0	0	0	1
2020-04-27T18:00:00.000Z	0	0	0	0
2020-04-27T19:00:00.000Z	32	19	13	1
2020-04-27T20:00:00.000Z	0	0	0	2
2020-04-27T21:00:00.000Z	0	0	0	4
2020-04-27T22:00:00.000Z	0	0	0	1
2020-04-27T23:00:00.000Z	0	0	0	1
2020-04-28T00:00:00.000Z	0	0	0	0
2020-04-28T01:00:00.000Z	0	0	0	0
2020-04-28T02:00:00.000Z	0	0	0	1
2020-04-28T03:00:00.000Z	0	0	0	1
2020-04-28T04:00:00.000Z	0	0	0	0
2020-04-28T05:00:00.000Z	0	0	0	0
2020-04-28T06:00:00.000Z	0	0	0	0
2020-04-28T07:00:00.000Z	0	0	0	1
2020-04-28T08:00:00.000Z	0	0	0	0
2020-04-28T09:00:00.000Z	0	0	0	0
2020-04-28T10:00:00.000Z	0	0	0	0
2020-04-28T11:00:00.000Z	0	0	0	0
2020-04-28T12:00:00.000Z	0	0	0	0
2020-04-28T13:00:00.000Z	0	0	0	1
2020-04-28T14:00:00.000Z	0	0	0	0
2020-04-28T15:00:00.000Z	0	0	0	0
2020-04-28T16:00:00.000Z	0	0	0	0
2020-04-28T17:00:00.000Z	0	0	0	0
2020-04-28T18:00:00.000Z	0	0	0	0
2020-04-28T19:00:00.000Z	0	0	0	0
2020-04-28T20:00:00.000Z	0	0	0	0
2020-04-28T21:00:00.000Z	0	0	0	0
2020-04-28T22:00:00.000Z	0	0	0	1
2020-04-28T23:00:00.000Z	0	0	0	0
2020-04-29T00:00:00.000Z	0	0	0	0
2020-04-29T01:00:00.000Z	0	0	0	0
2020-04-29T02:00:00.000Z	0	0	0	0
2020-04-29T03:00:00.000Z	0	0	0	1
2020-04-29T04:00:00.000Z	0	0	0	0
2020-04-29T05:00:00.000Z	0	0	0	0
2020-04-29T06:00:00.000Z	0	0	0	0
2020-04-29T07:00:00.000Z	0	0	0	0
2020-04-29T08:00:00.000Z	0	0	0	0
2020-04-29T09:00:00.000Z	0	0	0	0
2020-04-29T10:00:00.000Z	0	0	0	0
2020-04-29T11:00:00.000Z	0	0	0	0
2020-04-29T12:00:00.000Z	0	0	0	0
2020-04-29T13:00:00.000Z	0	0	0	0
2020-04-29T14:00:00.000Z	0	0	0	0
2020-04-29T15:00:00.000Z	5	5	0	1
2020-04-29T16:00:00.000Z	0	0	0	0
2020-04-29T17:00:00.000Z	0	0	0	0
2020-04-29T18:00:00.000Z	0	0	0	0
2020-04-29T19:00:00.000Z	0	0	0	0
2020-04-29T20:00:00.000Z	0	0	0	0
2020-04-29T21:00:00.000Z	0	0	0	0
2020-04-29T22:00:00.000Z	0	0	0	1
2020-04-29T23:00:00.000Z	0	0	0	0
2020-04-30T00:00:00.000Z	0	0	0	0
2020-04-30T01:00:00.000Z	0	0	0	0
2020-04-30T02:00:00.000Z	0	0	0	0
2020-04-30T03:00:00.000Z	0	0	0	0
2020-04-30T04:00:00.000Z	0	0	0	0
2020-04-30T05:00:00.000Z	0	0	0	0
2020-04-30T06:00:00.000Z	0	0	0	0
2020-04-30T07:00:00.000Z	0	0	0	1
2020-04-30T08:00:00.000Z	0	0	0	0
2020-04-30T09:00:00.000Z	0	0	0	0
2020-04-30T10:00:00.000Z	0	0	0	0
2020-04-30T11:00:00.000Z	0	0	0	0
2020-04-30T12:00:00.000Z	0	0	0	0
2020-04-30T13:00:00.000Z	0	0	0	0
2020-04-30T14:00:00.000Z	0	0	0	0
2020-04-30T15:00:00.000Z	0	0	0	0
2020-04-30T16:00:00.000Z	0	0	0	0
2020-04-30T17:00:00.000Z	32	18	14	4
2020-04-30T18:00:00.000Z	0	0	0	1
2020-04-30T19:00:00.000Z	0	0	0	3
2020-04-30T20:00:00.000Z	0	0	0	1
2020-04-30T21:00:00.000Z	0	0	0	0
2020-04-30T22:00:00.000Z	0	0	0	0
2020-04-30T23:00:00.000Z	0	0	0	0
2020-05-01T00:00:00.000Z	0	0	0	0
2020-05-01T01:00:00.000Z	0	0	0	0
2020-05-01T02:00:00.000Z	0	0	0	0
2020-05-01T03:00:00.000Z	0	0	0	3
2020-05-01T04:00:00.000Z	0	0	0	0
2020-05-01T05:00:00.000Z	0	0	0	0
2020-05-01T06:00:00.000Z	0	0	0	0
2020-05-01T07:00:00.000Z	0	0	0	0
2020-05-01T08:00:00.000Z	0	0	0	0
2020-05-01T09:00:00.000Z	0	0	0	0
2020-05-01T10:00:00.000Z	0	0	0	0
2020-05-01T11:00:00.000Z	0	0	0	0
2020-05-01T12:00:00.000Z	0	0	0	0
2020-05-01T13:00:00.000Z	0	0	0	0
2020-05-01T14:00:00.000Z	0	0	0	2
2020-05-01T15:00:00.000Z	0	0	0	0
2020-05-01T16:00:00.000Z	18	11	7	3
2020-05-01T17:00:00.000Z	0	0	0	0
2020-05-01T18:00:00.000Z	0	0	0	1
2020-05-01T19:00:00.000Z	0	0	0	1
2020-05-01T20:00:00.000Z	0	0	0	0
2020-05-01T21:00:00.000Z	0	0	0	0
2020-05-01T22:00:00.000Z	8	7	1	1
2020-05-01T23:00:00.000Z	0	0	0	0
2020-05-02T00:00:00.000Z	0	0	0	0
2020-05-02T01:00:00.000Z	0	0	0	0
2020-05-02T02:00:00.000Z	0	0	0	0
2020-05-02T03:00:00.000Z	0	0	0	0
2020-05-02T04:00:00.000Z	0	0	0	0
2020-05-02T05:00:00.000Z	0	0	0	1
2020-05-02T06:00:00.000Z	0	0	0	0
2020-05-02T07:00:00.000Z	0	0	0	0
2020-05-02T08:00:00.000Z	0	0	0	0
2020-05-02T09:00:00.000Z	1	1	0	1
2020-05-02T10:00:00.000Z	0	0	0	0
2020-05-02T11:00:00.000Z	0	0	0	0
2020-05-02T12:00:00.000Z	0	0	0	0
2020-05-02T13:00:00.000Z	0	0	0	1
2020-05-02T14:00:00.000Z	5	2	3	2
2020-05-02T15:00:00.000Z	0	0	0	0
2020-05-02T16:00:00.000Z	0	0	0	1
2020-05-02T17:00:00.000Z	0	0	0	0
2020-05-02T18:00:00.000Z	0	0	0	0
2020-05-02T19:00:00.000Z	0	0	0	1
2020-05-02T20:00:00.000Z	0	0	0	0
2020-05-02T21:00:00.000Z	0	0	0	0
2020-05-02T22:00:00.000Z	0	0	0	1
2020-05-02T23:00:00.000Z	0	0	0	0
2020-05-03T00:00:00.000Z	0	0	0	0
2020-05-03T01:00:00.000Z	0	0	0	0
2020-05-03T02:00:00.000Z	0	0	0	0
2020-05-03T03:00:00.000Z	0	0	0	1
2020-05-03T04:00:00.000Z	0	0	0	1
2020-05-03T05:00:00.000Z	0	0	0	0
2020-05-03T06:00:00.000Z	0	0	0	0
2020-05-03T07:00:00.000Z	0	0	0	1
2020-05-03T08:00:00.000Z	0	0	0	0
2020-05-03T09:00:00.000Z	0	0	0	0
2020-05-03T10:00:00.000Z	0	0	0	0
2020-05-03T11:00:00.000Z	0	0	0	0
2020-05-03T12:00:00.000Z	0	0	0	0
2020-05-03T13:00:00.000Z	0	0	0	0
2020-05-03T14:00:00.000Z	0	0	0	0
2020-05-03T15:00:00.000Z	0	0	0	0
2020-05-03T16:00:00.000Z	0	0	0	0
2020-05-03T17:00:00.000Z	0	0	0	0
2020-05-03T18:00:00.000Z	0	0	0	0
2020-05-03T19:00:00.000Z	0	0	0	0
2020-05-03T20:00:00.000Z	0	0	0	0
2020-05-03T21:00:00.000Z	0	0	0	1
2020-05-03T22:00:00.000Z	0	0	0	0
2020-05-03T23:00:00.000Z	0	0	0	0
2020-05-04T00:00:00.000Z	0	0	0	1
2020-05-04T01:00:00.000Z	0	0	0	0
2020-05-04T02:00:00.000Z	0	0	0	0
2020-05-04T03:00:00.000Z	0	0	0	0
2020-05-04T04:00:00.000Z	0	0	0	0
2020-05-04T05:00:00.000Z	0	0	0	0
2020-05-04T06:00:00.000Z	0	0	0	0
2020-05-04T07:00:00.000Z	0	0	0	0
2020-05-04T08:00:00.000Z	0	0	0	0
2020-05-04T09:00:00.000Z	0	0	0	0
2020-05-04T10:00:00.000Z	0	0	0	0
2020-05-04T11:00:00.000Z	0	0	0	0
2020-05-04T12:00:00.000Z	0	0	0	0
2020-05-04T13:00:00.000Z	0	0	0	0
2020-05-04T14:00:00.000Z	0	0	0	0
2020-05-04T15:00:00.000Z	22	16	6	1
2020-05-04T16:00:00.000Z	21	17	4	5
2020-05-04T17:00:00.000Z	0	0	0	0
2020-05-04T18:00:00.000Z	0	0	0	3
2020-05-04T19:00:00.000Z	0	0	0	1
2020-05-04T20:00:00.000Z	1	1	0	1
2020-05-04T21:00:00.000Z	0	0	0	0
2020-05-04T22:00:00.000Z	0	0	0	0
2020-05-04T23:00:00.000Z	0	0	0	0
2020-05-05T00:00:00.000Z	0	0	0	0
2020-05-05T01:00:00.000Z	0	0	0	1
2020-05-05T02:00:00.000Z	0	0	0	0
2020-05-05T03:00:00.000Z	0	0	0	0
2020-05-05T04:00:00.000Z	0	0	0	0
2020-05-05T05:00:00.000Z	0	0	0	0
2020-05-05T06:00:00.000Z	0	0	0	0
2020-05-05T07:00:00.000Z	0	0	0	0
2020-05-05T08:00:00.000Z	0	0	0	0
2020-05-05T09:00:00.000Z	0	0	0	0
2020-05-05T10:00:00.000Z	0	0	0	0
2020-05-05T11:00:00.000Z	0	0	0	0
2020-05-05T12:00:00.000Z	0	0	0	0
2020-05-05T13:00:00.000Z	0	0	0	0
2020-05-05T14:00:00.000Z	0	0	0	0
2020-05-05T15:00:00.000Z	0	0	0	0
2020-05-05T16:00:00.000Z	0	0	0	1
2020-05-05T17:00:00.000Z	0	0	0	0
2020-05-05T18:00:00.000Z	0	0	0	0
2020-05-05T19:00:00.000Z	0	0	0	0
2020-05-05T20:00:00.000Z	0	0	0	0
2020-05-05T21:00:00.000Z	0	0	0	0
2020-05-05T22:00:00.000Z	0	0	0	0
2020-05-05T23:00:00.000Z	0	0	0	0
2020-05-06T00:00:00.000Z	0	0	0	0
2020-05-06T01:00:00.000Z	0	0	0	0
2020-05-06T02:00:00.000Z	0	0	0	0
2020-05-06T03:00:00.000Z	0	0	0	0
2020-05-06T04:00:00.000Z	0	0	0	0
2020-05-06T05:00:00.000Z	0	0	0	0
2020-05-06T06:00:00.000Z	0	0	0	0
2020-05-06T07:00:00.000Z	0	0	0	0
2020-05-06T08:00:00.000Z	0	0	0	0
2020-05-06T09:00:00.000Z	0	0	0	0
2020-05-06T10:00:00.000Z	0	0	0	0
2020-05-06T11:00:00.000Z	0	0	0	0
2020-05-06T12:00:00.000Z	0	0	0	0
2020-05-06T13:00:00.000Z	0	0	0	0
2020-05-06T14:00:00.000Z	0	0	0	0
2020-05-06T15:00:00.000Z	0	0	0	0
2020-05-06T16:00:00.000Z	0	0	0	0
2020-05-06T17:00:00.000Z	0	0	0	0
2020-05-06T18:00:00.000Z	0	0	0	0
2020-05-06T19:00:00.000Z	0	0	0	0
2020-05-06T20:00:00.000Z	0	0	0	0
2020-05-06T21:00:00.000Z	0	0	0	0
2020-05-06T22:00:00.000Z	0	0	0	0
2020-05-06T23:00:00.000Z	0	0	0	0
2020-05-07T00:00:00.000Z	0	0	0	0
2020-05-07T01:00:00.000Z	0	0	0	0
2020-05-07T02:00:00.000Z	0	0	0	0
2020-05-07T03:00:00.000Z	0	0	0	0
2020-05-07T04:00:00.000Z	0	0	0	0
2020-05-07T05:00:00.000Z	0	0	0	0
2020-05-07T06:00:00.000Z	0	0	0	0
2020-05-07T07:00:00.000Z	0	0	0	0
2020-05-07T08:00:00.000Z	0	0	0	0
2020-05-07T09:00:00.000Z	0	0	0	0
2020-05-07T10:00:00.000Z	0	0	0	0
2020-05-07T11:00:00.000Z	0	0	0	0
2020-05-07T12:00:00.000Z	0	0	0	0
2020-05-07T13:00:00.000Z	0	0	0	0
2020-05-07T14:00:00.000Z	0	0	0	0
2020-05-07T15:00:00.000Z	14	11	3	2
2020-05-07T16:00:00.000Z	0	0	0	0
2020-05-07T17:00:00.000Z	0	0	0	0
2020-05-07T18:00:00.000Z	0	0	0	0
2020-05-07T19:00:00.000Z	0	0	0	1
2020-05-07T20:00:00.000Z	0	0	0	0
2020-05-07T21:00:00.000Z	0	0	0	0
2020-05-07T22:00:00.000Z	0	0	0	0
2020-05-07T23:00:00.000Z	0	0	0	0
2020-05-08T00:00:00.000Z	0	0	0	0
2020-05-08T01:00:00.000Z	0	0	0	0
2020-05-08T02:00:00.000Z	0	0	0	0
2020-05-08T03:00:00.000Z	0	0	0	0
2020-05-08T04:00:00.000Z	0	0	0	0
2020-05-08T05:00:00.000Z	0	0	0	0
2020-05-08T06:00:00.000Z	0	0	0	0
2020-05-08T07:00:00.000Z	0	0	0	0
2020-05-08T08:00:00.000Z	0	0	0	1
2020-05-08T09:00:00.000Z	0	0	0	0
2020-05-08T10:00:00.000Z	0	0	0	0
2020-05-08T11:00:00.000Z	0	0	0	0
2020-05-08T12:00:00.000Z	0	0	0	0
2020-05-08T13:00:00.000Z	0	0	0	0
2020-05-08T14:00:00.000Z	0	0	0	0
2020-05-08T15:00:00.000Z	0	0	0	0
2020-05-08T16:00:00.000Z	0	0	0	0
2020-05-08T17:00:00.000Z	0	0	0	0
2020-05-08T18:00:00.000Z	0	0	0	0
2020-05-08T19:00:00.000Z	0	0	0	0
2020-05-08T20:00:00.000Z	0	0	0	0
2020-05-08T21:00:00.000Z	0	0	0	0
2020-05-08T22:00:00.000Z	0	0	0	0
2020-05-08T23:00:00.000Z	0	0	0	0
2020-05-09T00:00:00.000Z	0	0	0	0
2020-05-09T01:00:00.000Z	0	0	0	0
2020-05-09T02:00:00.000Z	0	0	0	0
2020-05-09T03:00:00.000Z	0	0	0	0
2020-05-09T04:00:00.000Z	0	0	0	0
2020-05-09T05:00:00.000Z	0	0	0	0
2020-05-09T06:00:00.000Z	0	0	0	0
2020-05-09T07:00:00.000Z	0	0	0	0
2020-05-09T08:00:00.000Z	0	0	0	0
2020-05-09T09:00:00.000Z	0	0	0	0
2020-05-09T10:00:00.000Z	0	0	0	0
2020-05-09T11:00:00.000Z	0	0	0	0
2020-05-09T12:00:00.000Z	0	0	0	0
2020-05-09T13:00:00.000Z	0	0	0	0
2020-05-09T14:00:00.000Z	0	0	0	0
2020-05-09T15:00:00.000Z	0	0	0	0
2020-05-09T16:00:00.000Z	0	0	0	0
2020-05-09T17:00:00.000Z	0	0	0	0
2020-05-09T18:00:00.000Z	0	0	0	0
2020-05-09T19:00:00.000Z	0	0	0	0
2020-05-09T20:00:00.000Z	0	0	0	0
2020-05-09T21:00:00.000Z	0	0	0	0
2020-05-09T22:00:00.000Z	0	0	0	0
2020-05-09T23:00:00.000Z	0	0	0	0
2020-05-10T00:00:00.000Z	0	0	0	0
2020-05-10T01:00:00.000Z	0	0	0	0
2020-05-10T02:00:00.000Z	0	0	0	0
2020-05-10T03:00:00.000Z	0	0	0	0
2020-05-10T04:00:00.000Z	0	0	0	0
2020-05-10T05:00:00.000Z	0	0	0	0
2020-05-10T06:00:00.000Z	0	0	0	0
2020-05-10T07:00:00.000Z	0	0	0	0
2020-05-10T08:00:00.000Z	0	0	0	0
2020-05-10T09:00:00.000Z	0	0	0	0
2020-05-10T10:00:00.000Z	0	0	0	0
2020-05-10T11:00:00.000Z	0	0	0	0
2020-05-10T12:00:00.000Z	0	0	0	0
2020-05-10T13:00:00.000Z	0	0	0	0
2020-05-10T14:00:00.000Z	0	0	0	0
2020-05-10T15:00:00.000Z	0	0	0	0
2020-05-10T16:00:00.000Z	0	0	0	0
2020-05-10T17:00:00.000Z	0	0	0	0
2020-05-10T18:00:00.000Z	0	0	0	0
2020-05-10T19:00:00.000Z	0	0	0	0
2020-05-10T20:00:00.000Z	0	0	0	0
2020-05-10T21:00:00.000Z	0	0	0	0
2020-05-10T22:00:00.000Z	0	0	0	0
2020-05-10T23:00:00.000Z	0	0	0	0
2020-05-11T00:00:00.000Z	0	0	0	0
2020-05-11T01:00:00.000Z	0	0	0	0
2020-05-11T02:00:00.000Z	0	0	0	0
2020-05-11T03:00:00.000Z	0	0	0	0
2020-05-11T04:00:00.000Z	0	0	0	0
2020-05-11T05:00:00.000Z	0	0	0	0
2020-05-11T06:00:00.000Z	0	0	0	0
2020-05-11T07:00:00.000Z	0	0	0	0
2020-05-11T08:00:00.000Z	49	28	21	1
2020-05-11T09:00:00.000Z	0	0	0	3
2020-05-11T10:00:00.000Z	0	0	0	3
2020-05-11T11:00:00.000Z	0	0	0	1
2020-05-11T12:00:00.000Z	0	0	0	3
2020-05-11T13:00:00.000Z	0	0	0	0
2020-05-11T14:00:00.000Z	0	0	0	0
2020-05-11T15:00:00.000Z	0	0	0	2
2020-05-11T16:00:00.000Z	0	0	0	1
2020-05-11T17:00:00.000Z	0	0	0	0
2020-05-11T18:00:00.000Z	0	0	0	0
2020-05-11T19:00:00.000Z	0	0	0	0
2020-05-11T20:00:00.000Z	0	0	0	1
2020-05-11T21:00:00.000Z	0	0	0	0
2020-05-11T22:00:00.000Z	0	0	0	0
2020-05-11T23:00:00.000Z	0	0	0	0
2020-05-12T00:00:00.000Z	0	0	0	0
2020-05-12T01:00:00.000Z	0	0	0	0
2020-05-12T02:00:00.000Z	0	0	0	0
2020-05-12T03:00:00.000Z	0	0	0	0
2020-05-12T04:00:00.000Z	0	0	0	0
2020-05-12T05:00:00.000Z	0	0	0	1
2020-05-12T06:00:00.000Z	0	0	0	0
2020-05-12T07:00:00.000Z	0	0	0	0
2020-05-12T08:00:00.000Z	0	0	0	0
2020-05-12T09:00:00.000Z	0	0	0	0
2020-05-12T10:00:00.000Z	0	0	0	0
2020-05-12T11:00:00.000Z	0	0	0	0
2020-05-12T12:00:00.000Z	0	0	0	0
2020-05-12T13:00:00.000Z	0	0	0	0
2020-05-12T14:00:00.000Z	0	0	0	0
2020-05-12T15:00:00.000Z	0	0	0	0
2020-05-12T16:00:00.000Z	0	0	0	0
2020-05-12T17:00:00.000Z	0	0	0	0
2020-05-12T18:00:00.000Z	0	0	0	0
2020-05-12T19:00:00.000Z	0	0	0	0
2020-05-12T20:00:00.000Z	22	15	7	2
2020-05-12T21:00:00.000Z	0	0	0	0
2020-05-12T22:00:00.000Z	0	0	0	0
2020-05-12T23:00:00.000Z	0	0	0	0
2020-05-13T00:00:00.000Z	0	0	0	0
2020-05-13T01:00:00.000Z	0	0	0	0
2020-05-13T02:00:00.000Z	0	0	0	0
2020-05-13T03:00:00.000Z	0	0	0	0
2020-05-13T04:00:00.000Z	0	0	0	0
2020-05-13T05:00:00.000Z	0	0	0	0
2020-05-13T06:00:00.000Z	0	0	0	0
2020-05-13T07:00:00.000Z	0	0	0	1
2020-05-13T08:00:00.000Z	0	0	0	0
2020-05-13T09:00:00.000Z	0	0	0	0
2020-05-13T10:00:00.000Z	0	0	0	0
2020-05-13T11:00:00.000Z	0	0	0	0
2020-05-13T12:00:00.000Z	0	0	0	0
2020-05-13T13:00:00.000Z	0	0	0	0
2020-05-13T14:00:00.000Z	0	0	0	0
2020-05-13T15:00:00.000Z	0	0	0	1
2020-05-13T16:00:00.000Z	0	0	0	0
2020-05-13T17:00:00.000Z	0	0	0	0
2020-05-13T18:00:00.000Z	0	0	0	1
2020-05-13T19:00:00.000Z	0	0	0	0
2020-05-13T20:00:00.000Z	0	0	0	1
2020-05-13T21:00:00.000Z	0	0	0	0
2020-05-13T22:00:00.000Z	0	0	0	0
2020-05-13T23:00:00.000Z	0	0	0	0
2020-05-14T00:00:00.000Z	0	0	0	0
2020-05-14T01:00:00.000Z	0	0	0	1
2020-05-14T02:00:00.000Z	0	0	0	1
2020-05-14T03:00:00.000Z	0	0	0	0
2020-05-14T04:00:00.000Z	0	0	0	1
2020-05-14T05:00:00.000Z	0	0	0	0
2020-05-14T06:00:00.000Z	0	0	0	1
2020-05-14T07:00:00.000Z	0	0	0	0
2020-05-14T08:00:00.000Z	0	0	0	0
2020-05-14T09:00:00.000Z	0	0	0	0
2020-05-14T10:00:00.000Z	0	0	0	0
2020-05-14T11:00:00.000Z	0	0	0	0
2020-05-14T12:00:00.000Z	0	0	0	0
2020-05-14T13:00:00.000Z	0	0	0	0
2020-05-14T14:00:00.000Z	0	0	0	0
2020-05-14T15:00:00.000Z	0	0	0	0
2020-05-14T16:00:00.000Z	0	0	0	0
2020-05-14T17:00:00.000Z	0	0	0	0
2020-05-14T18:00:00.000Z	0	0	0	0
2020-05-14T19:00:00.000Z	3	2	1	2
2020-05-14T20:00:00.000Z	0	0	0	0
2020-05-14T21:00:00.000Z	0	0	0	0
2020-05-14T22:00:00.000Z	0	0	0	0
2020-05-14T23:00:00.000Z	0	0	0	0
2020-05-15T00:00:00.000Z	0	0	0	0
2020-05-15T01:00:00.000Z	0	0	0	0
2020-05-15T02:00:00.000Z	0	0	0	0
2020-05-15T03:00:00.000Z	0	0	0	0
2020-05-15T04:00:00.000Z	0	0	0	0
2020-05-15T05:00:00.000Z	0	0	0	0
2020-05-15T06:00:00.000Z	0	0	0	0
2020-05-15T07:00:00.000Z	0	0	0	0
2020-05-15T08:00:00.000Z	0	0	0	0
2020-05-15T09:00:00.000Z	0	0	0	0
2020-05-15T10:00:00.000Z	26	12	14	1
2020-05-15T11:00:00.000Z	0	0	0	2
2020-05-15T12:00:00.000Z	0	0	0	0
2020-05-15T13:00:00.000Z	0	0	0	1
2020-05-15T14:00:00.000Z	0	0	0	0
2020-05-15T15:00:00.000Z	0	0	0	1
2020-05-15T16:00:00.000Z	0	0	0	3
2020-05-15T17:00:00.000Z	0	0	0	0
2020-05-15T18:00:00.000Z	0	0	0	1
2020-05-15T19:00:00.000Z	0	0	0	1
2020-05-15T20:00:00.000Z	0	0	0	1
2020-05-15T21:00:00.000Z	0	0	0	1
2020-05-15T22:00:00.000Z	0	0	0	0
2020-05-15T23:00:00.000Z	0	0	0	0
2020-05-16T00:00:00.000Z	0	0	0	0
2020-05-16T01:00:00.000Z	0	0	0	0
2020-05-16T02:00:00.000Z	0	0	0	0
2020-05-16T03:00:00.000Z	0	0	0	0
2020-05-16T04:00:00.000Z	0	0	0	0
2020-05-16T05:00:00.000Z	0	0	0	0
2020-05-16T06:00:00.000Z	0	0	0	0
2020-05-16T07:00:00.000Z	0	0	0	0
2020-05-16T08:00:00.000Z	0	0	0	0
2020-05-16T09:00:00.000Z	0	0	0	0
2020-05-16T10:00:00.000Z	0	0	0	0
2020-05-16T11:00:00.000Z	0	0	0	0
2020-05-16T12:00:00.000Z	0	0	0	0
2020-05-16T13:00:00.000Z	0	0	0	0
2020-05-16T14:00:00.000Z	0	0	0	0
2020-05-16T15:00:00.000Z	0	0	0	0
2020-05-16T16:00:00.000Z	16	13	3	2
2020-05-16T17:00:00.000Z	0	0	0	1
2020-05-16T18:00:00.000Z	0	0	0	0
2020-05-16T19:00:00.000Z	0	0	0	0
2020-05-16T20:00:00.000Z	0	0	0	0
2020-05-16T21:00:00.000Z	0	0	0	0
2020-05-16T22:00:00.000Z	0	0	0	0
2020-05-16T23:00:00.000Z	0	0	0	0
2020-05-17T00:00:00.000Z	0	0	0	0
2020-05-17T01:00:00.000Z	0	0	0	0
2020-05-17T02:00:00.000Z	0	0	0	0
2020-05-17T03:00:00.000Z	0	0	0	0
2020-05-17T04:00:00.000Z	0	0	0	0
2020-05-17T05:00:00.000Z	0	0	0	0
2020-05-17T06:00:00.000Z	0	0	0	0
2020-05-17T07:00:00.000Z	0	0	0	0
2020-05-17T08:00:00.000Z	0	0	0	0
2020-05-17T09:00:00.000Z	0	0	0	0
2020-05-17T10:00:00.000Z	0	0	0	0
2020-05-17T11:00:00.000Z	0	0	0	0
2020-05-17T12:00:00.000Z	0	0	0	0
2020-05-17T13:00:00.000Z	0	0	0	0
2020-05-17T14:00:00.000Z	0	0	0	0
2020-05-17T15:00:00.000Z	0	0	0	0
2020-05-17T16:00:00.000Z	0	0	0	0
2020-05-17T17:00:00.000Z	0	0	0	0
2020-05-17T18:00:00.000Z	0	0	0	0
2020-05-17T19:00:00.000Z	0	0	0	0
2020-05-17T20:00:00.000Z	0	0	0	0
2020-05-17T21:00:00.000Z	0	0	0	0
2020-05-17T22:00:00.000Z	0	0	0	0
2020-05-17T23:00:00.000Z	0	0	0	0
2020-05-18T00:00:00.000Z	0	0	0	1
2020-05-18T01:00:00.000Z	0	0	0	0
2020-05-18T02:00:00.000Z	0	0	0	0
2020-05-18T03:00:00.000Z	0	0	0	0
2020-05-18T04:00:00.000Z	0	0	0	0
2020-05-18T05:00:00.000Z	0	0	0	0
2020-05-18T06:00:00.000Z	0	0	0	0
2020-05-18T07:00:00.000Z	0	0	0	2
2020-05-18T08:00:00.000Z	0	0	0	0
2020-05-18T09:00:00.000Z	0	0	0	0
2020-05-18T10:00:00.000Z	0	0	0	0
2020-05-18T11:00:00.000Z	0	0	0	0
2020-05-18T12:00:00.000Z	15	8	7	5
2020-05-18T13:00:00.000Z	0	0	0	1
2020-05-18T14:00:00.000Z	0	0	0	0
2020-05-18T15:00:00.000Z	0	0	0	1
2020-05-18T16:00:00.000Z	0	0	0	1
2020-05-18T17:00:00.000Z	0	0	0	0
2020-05-18T18:00:00.000Z	0	0	0	0
2020-05-18T19:00:00.000Z	0	0	0	0
2020-05-18T20:00:00.000Z	0	0	0	0
2020-05-18T21:00:00.000Z	0	0	0	0
2020-05-18T22:00:00.000Z	0	0	0	0
2020-05-18T23:00:00.000Z	0	0	0	0
2020-05-19T00:00:00.000Z	0	0	0	0
2020-05-19T01:00:00.000Z	0	0	0	0
2020-05-19T02:00:00.000Z	0	0	0	0
2020-05-19T03:00:00.000Z	0	0	0	0
2020-05-19T04:00:00.000Z	0	0	0	0
2020-05-19T05:00:00.000Z	0	0	0	0
2020-05-19T06:00:00.000Z	0	0	0	0
2020-05-19T07:00:00.000Z	0	0	0	0
2020-05-19T08:00:00.000Z	0	0	0	0
2020-05-19T09:00:00.000Z	0	0	0	0
2020-05-19T10:00:00.000Z	0	0	0	0
2020-05-19T11:00:00.000Z	0	0	0	0
2020-05-19T12:00:00.000Z	0	0	0	0
2020-05-19T13:00:00.000Z	0	0	0	0
2020-05-19T14:00:00.000Z	0	0	0	0
2020-05-19T15:00:00.000Z	0	0	0	0
2020-05-19T16:00:00.000Z	0	0	0	0
2020-05-19T17:00:00.000Z	0	0	0	0
2020-05-19T18:00:00.000Z	0	0	0	0
2020-05-19T19:00:00.000Z	0	0	0	0
2020-05-19T20:00:00.000Z	0	0	0	0
2020-05-19T21:00:00.000Z	0	0	0	0
2020-05-19T22:00:00.000Z	0	0	0	0
2020-05-19T23:00:00.000Z	0	0	0	0
2020-05-20T00:00:00.000Z	0	0	0	0
2020-05-20T01:00:00.000Z	0	0	0	0
2020-05-20T02:00:00.000Z	0	0	0	0
2020-05-20T03:00:00.000Z	0	0	0	0
2020-05-20T04:00:00.000Z	0	0	0	0
2020-05-20T05:00:00.000Z	0	0	0	0
2020-05-20T06:00:00.000Z	0	0	0	0
2020-05-20T07:00:00.000Z	0	0	0	0
2020-05-20T08:00:00.000Z	0	0	0	0
2020-05-20T09:00:00.000Z	0	0	0	0
2020-05-20T10:00:00.000Z	0	0	0	0
2020-05-20T11:00:00.000Z	0	0	0	0
2020-05-20T12:00:00.000Z	0	0	0	0
2020-05-20T13:00:00.000Z	0	0	0	0
2020-05-20T14:00:00.000Z	0	0	0	0
2020-05-20T15:00:00.000Z	0	0	0	0
2020-05-20T16:00:00.000Z	0	0	0	0
2020-05-20T17:00:00.000Z	0	0	0	0
2020-05-20T18:00:00.000Z	0	0	0	0
2020-05-20T19:00:00.000Z	0	0	0	0
2020-05-20T20:00:00.000Z	0	0	0	0
2020-05-20T21:00:00.000Z	0	0	0	0
2020-05-20T22:00:00.000Z	0	0	0	0
2020-05-20T23:00:00.000Z	0	0	0	0
2020-05-21T00:00:00.000Z	0	0	0	0
2020-05-21T01:00:00.000Z	0	0	0	0
2020-05-21T02:00:00.000Z	0	0	0	0
2020-05-21T03:00:00.000Z	0	0	0	0
2020-05-21T04:00:00.000Z	0	0	0	0
2020-05-21T05:00:00.000Z	0	0	0	0
2020-05-21T06:00:00.000Z	0	0	0	0
2020-05-21T07:00:00.000Z	0	0	0	0
2020-05-21T08:00:00.000Z	0	0	0	0
2020-05-21T09:00:00.000Z	0	0	0	0
2020-05-21T10:00:00.000Z	0	0	0	0
2020-05-21T11:00:00.000Z	0	0	0	0
2020-05-21T12:00:00.000Z	0	0	0	0
2020-05-21T13:00:00.000Z	0	0	0	0
2020-05-21T14:00:00.000Z	0	0	0	0
2020-05-21T15:00:00.000Z	0	0	0	0
2020-05-21T16:00:00.000Z	0	0	0	0
2020-05-21T17:00:00.000Z	0	0	0	0
2020-05-21T18:00:00.000Z	0	0	0	0
2020-05-21T19:00:00.000Z	0	0	0	0
2020-05-21T20:00:00.000Z	0	0	0	0
2020-05-21T21:00:00.000Z	0	0	0	0
2020-05-21T22:00:00.000Z	0	0	0	0
2020-05-21T23:00:00.000Z	0	0	0	0
2020-05-22T00:00:00.000Z	0	0	0	0
2020-05-22T01:00:00.000Z	0	0	0	0
2020-05-22T02:00:00.000Z	0	0	0	0
2020-05-22T03:00:00.000Z	0	0	0	0
2020-05-22T04:00:00.000Z	0	0	0	0
2020-05-22T05:00:00.000Z	0	0	0	0
2020-05-22T06:00:00.000Z	0	0	0	0
2020-05-22T07:00:00.000Z	0	0	0	0
2020-05-22T08:00:00.000Z	0	0	0	0
2020-05-22T09:00:00.000Z	0	0	0	0
2020-05-22T10:00:00.000Z	0	0	0	0
2020-05-22T11:00:00.000Z	0	0	0	0
2020-05-22T12:00:00.000Z	0	0	0	0
2020-05-22T13:00:00.000Z	0	0	0	0
2020-05-22T14:00:00.000Z	0	0	0	0
2020-05-22T15:00:00.000Z	0	0	0	0
2020-05-22T16:00:00.000Z	0	0	0	0
2020-05-22T17:00:00.000Z	0	0	0	0
2020-05-22T18:00:00.000Z	0	0	0	0
2020-05-22T19:00:00.000Z	0	0	0	0
2020-05-22T20:00:00.000Z	0	0	0	0
2020-05-22T21:00:00.000Z	0	0	0	0
2020-05-22T22:00:00.000Z	1	1	0	1
2020-05-22T23:00:00.000Z	0	0	0	0
2020-05-23T00:00:00.000Z	0	0	0	0
2020-05-23T01:00:00.000Z	0	0	0	0
2020-05-23T02:00:00.000Z	0	0	0	1
2020-05-23T03:00:00.000Z	0	0	0	0
2020-05-23T04:00:00.000Z	0	0	0	0
2020-05-23T05:00:00.000Z	0	0	0	0
2020-05-23T06:00:00.000Z	0	0	0	0
2020-05-23T07:00:00.000Z	0	0	0	0
2020-05-23T08:00:00.000Z	0	0	0	0
2020-05-23T09:00:00.000Z	0	0	0	0
2020-05-23T10:00:00.000Z	0	0	0	0
2020-05-23T11:00:00.000Z	0	0	0	0
2020-05-23T12:00:00.000Z	0	0	0	0
2020-05-23T13:00:00.000Z	0	0	0	0
2020-05-23T14:00:00.000Z	0	0	0	0
2020-05-23T15:00:00.000Z	0	0	0	0
2020-05-23T16:00:00.000Z	0	0	0	0
2020-05-23T17:00:00.000Z	0	0	0	0
2020-05-23T18:00:00.000Z	0	0	0	0
2020-05-23T19:00:00.000Z	0	0	0	0
2020-05-23T20:00:00.000Z	0	0	0	0
2020-05-23T21:00:00.000Z	0	0	0	0
2020-05-23T22:00:00.000Z	0	0	0	0
2020-05-23T23:00:00.000Z	0	0	0	0
2020-05-24T00:00:00.000Z	0	0	0	0
2020-05-24T01:00:00.000Z	0	0	0	0
2020-05-24T02:00:00.000Z	0	0	0	0
2020-05-24T03:00:00.000Z	0	0	0	0
2020-05-24T04:00:00.000Z	0	0	0	0
2020-05-24T05:00:00.000Z	0	0	0	0
2020-05-24T06:00:00.000Z	0	0	0	0
2020-05-24T07:00:00.000Z	0	0	0	0
2020-05-24T08:00:00.000Z	0	0	0	0
2020-05-24T09:00:00.000Z	0	0	0	0
2020-05-24T10:00:00.000Z	0	0	0	0
2020-05-24T11:00:00.000Z	0	0	0	0
2020-05-24T12:00:00.000Z	0	0	0	0
2020-05-24T13:00:00.000Z	0	0	0	0
2020-05-24T14:00:00.000Z	0	0	0	0
2020-05-24T15:00:00.000Z	0	0	0	0
2020-05-24T16:00:00.000Z	0	0	0	0
2020-05-24T17:00:00.000Z	0	0	0	0
2020-05-24T18:00:00.000Z	0	0	0	0
2020-05-24T19:00:00.000Z	0	0	0	0
2020-05-24T20:00:00.000Z	0	0	0	0
2020-05-24T21:00:00.000Z	0	0	0	0
2020-05-24T22:00:00.000Z	0	0	0	0
2020-05-24T23:00:00.000Z	0	0	0	0
2020-05-25T00:00:00.000Z	0	0	0	0
2020-05-25T01:00:00.000Z	0	0	0	0
2020-05-25T02:00:00.000Z	0	0	0	0
2020-05-25T03:00:00.000Z	0	0	0	0
2020-05-25T04:00:00.000Z	0	0	0	0
2020-05-25T05:00:00.000Z	0	0	0	0
2020-05-25T06:00:00.000Z	0	0	0	0
2020-05-25T07:00:00.000Z	0	0	0	0
2020-05-25T08:00:00.000Z	0	0	0	0
2020-05-25T09:00:00.000Z	0	0	0	0
2020-05-25T10:00:00.000Z	0	0	0	0
2020-05-25T11:00:00.000Z	0	0	0	0
2020-05-25T12:00:00.000Z	0	0	0	0
2020-05-25T13:00:00.000Z	0	0	0	0
2020-05-25T14:00:00.000Z	0	0	0	0
2020-05-25T15:00:00.000Z	0	0	0	0
2020-05-25T16:00:00.000Z	0	0	0	0
2020-05-25T17:00:00.000Z	0	0	0	0
2020-05-25T18:00:00.000Z	0	0	0	0
2020-05-25T19:00:00.000Z	0	0	0	0
2020-05-25T20:00:00.000Z	0	0	0	0
2020-05-25T21:00:00.000Z	0	0	0	0
2020-05-25T22:00:00.000Z	0	0	0	0
2020-05-25T23:00:00.000Z	0	0	0	0
2020-05-26T00:00:00.000Z	0	0	0	0
2020-05-26T01:00:00.000Z	0	0	0	0
2020-05-26T02:00:00.000Z	0	0	0	1
2020-05-26T03:00:00.000Z	0	0	0	0
2020-05-26T04:00:00.000Z	0	0	0	0
2020-05-26T05:00:00.000Z	0	0	0	0
2020-05-26T06:00:00.000Z	0	0	0	0
2020-05-26T07:00:00.000Z	0	0	0	0
2020-05-26T08:00:00.000Z	0	0	0	0
2020-05-26T09:00:00.000Z	0	0	0	0
2020-05-26T10:00:00.000Z	0	0	0	0
2020-05-26T11:00:00.000Z	0	0	0	0
2020-05-26T12:00:00.000Z	0	0	0	0
2020-05-26T13:00:00.000Z	0	0	0	0
2020-05-26T14:00:00.000Z	0	0	0	0
2020-05-26T15:00:00.000Z	0	0	0	0
2020-05-26T16:00:00.000Z	0	0	0	0
2020-05-26T17:00:00.000Z	0	0	0	0
2020-05-26T18:00:00.000Z	0	0	0	0
2020-05-26T19:00:00.000Z	0	0	0	0
2020-05-26T20:00:00.000Z	0	0	0	0
2020-05-26T21:00:00.000Z	0	0	0	0
2020-05-26T22:00:00.000Z	0	0	0	0
2020-05-26T23:00:00.000Z	0	0	0	0
2020-05-27T00:00:00.000Z	0	0	0	0
2020-05-27T01:00:00.000Z	0	0	0	0
2020-05-27T02:00:00.000Z	0	0	0	0
2020-05-27T03:00:00.000Z	0	0	0	0
2020-05-27T04:00:00.000Z	0	0	0	0
2020-05-27T05:00:00.000Z	0	0	0	0
2020-05-27T06:00:00.000Z	0	0	0	0
2020-05-27T07:00:00.000Z	0	0	0	0
2020-05-27T08:00:00.000Z	0	0	0	0
2020-05-27T09:00:00.000Z	0	0	0	0
2020-05-27T10:00:00.000Z	0	0	0	0
2020-05-27T11:00:00.000Z	0	0	0	0
2020-05-27T12:00:00.000Z	0	0	0	0
2020-05-27T13:00:00.000Z	0	0	0	0
2020-05-27T14:00:00.000Z	6	3	3	1
2020-05-27T15:00:00.000Z	0	0	0	1
2020-05-27T16:00:00.000Z	0	0	0	1
2020-05-27T17:00:00.000Z	0	0	0	0
2020-05-27T18:00:00.000Z	0	0	0	0
2020-05-27T19:00:00.000Z	0	0	0	0
2020-05-27T20:00:00.000Z	0	0	0	0
2020-05-27T21:00:00.000Z	0	0	0	0
2020-05-27T22:00:00.000Z	0	0	0	0
2020-05-27T23:00:00.000Z	0	0	0	0
2020-05-28T00:00:00.000Z	0	0	0	0
2020-05-28T01:00:00.000Z	0	0	0	0
2020-05-28T02:00:00.000Z	0	0	0	0
2020-05-28T03:00:00.000Z	0	0	0	0
2020-05-28T04:00:00.000Z	0	0	0	0
2020-05-28T05:00:00.000Z	0	0	0	0
2020-05-28T06:00:00.000Z	0	0	0	0
2020-05-28T07:00:00.000Z	0	0	0	0
2020-05-28T08:00:00.000Z	0	0	0	0
2020-05-28T09:00:00.000Z	0	0	0	0
2020-05-28T10:00:00.000Z	0	0	0	0
2020-05-28T11:00:00.000Z	0	0	0	0
2020-05-28T12:00:00.000Z	0	0	0	0
2020-05-28T13:00:00.000Z	0	0	0	0
2020-05-28T14:00:00.000Z	0	0	0	0
2020-05-28T15:00:00.000Z	0	0	0	0
2020-05-28T16:00:00.000Z	0	0	0	0
2020-05-28T17:00:00.000Z	0	0	0	0
2020-05-28T18:00:00.000Z	0	0	0	0
2020-05-28T19:00:00.000Z	0	0	0	0
2020-05-28T20:00:00.000Z	0	0	0	0
2020-05-28T21:00:00.000Z	0	0	0	0
2020-05-28T22:00:00.000Z	0	0	0	0
2020-05-28T23:00:00.000Z	0	0	0	0
2020-05-29T00:00:00.000Z	0	0	0	0
2020-05-29T01:00:00.000Z	0	0	0	0
2020-05-29T02:00:00.000Z	0	0	0	0
2020-05-29T03:00:00.000Z	0	0	0	0
2020-05-29T04:00:00.000Z	0	0	0	0
2020-05-29T05:00:00.000Z	0	0	0	0
2020-05-29T06:00:00.000Z	0	0	0	0
2020-05-29T07:00:00.000Z	0	0	0	0
2020-05-29T08:00:00.000Z	0	0	0	0
2020-05-29T09:00:00.000Z	8	5	3	2
2020-05-29T10:00:00.000Z	0	0	0	1
2020-05-29T11:00:00.000Z	0	0	0	0
2020-05-29T12:00:00.000Z	0	0	0	0
2020-05-29T13:00:00.000Z	0	0	0	1
2020-05-29T14:00:00.000Z	0	0	0	1
2020-05-29T15:00:00.000Z	0	0	0	0
2020-05-29T16:00:00.000Z	0	0	0	0
2020-05-29T17:00:00.000Z	0	0	0	0
2020-05-29T18:00:00.000Z	0	0	0	0
2020-05-29T19:00:00.000Z	0	0	0	0
2020-05-29T20:00:00.000Z	0	0	0	0
2020-05-29T21:00:00.000Z	0	0	0	0
2020-05-29T22:00:00.000Z	0	0	0	0
2020-05-29T23:00:00.000Z	0	0	0	0
2020-05-30T00:00:00.000Z	0	0	0	0
2020-05-30T01:00:00.000Z	0	0	0	1
2020-05-30T02:00:00.000Z	0	0	0	0
2020-05-30T03:00:00.000Z	0	0	0	0
2020-05-30T04:00:00.000Z	0	0	0	0
2020-05-30T05:00:00.000Z	0	0	0	0
2020-05-30T06:00:00.000Z	0	0	0	0
2020-05-30T07:00:00.000Z	0	0	0	0
2020-05-30T08:00:00.000Z	0	0	0	0
2020-05-30T09:00:00.000Z	0	0	0	0
2020-05-30T10:00:00.000Z	0	0	0	0
2020-05-30T11:00:00.000Z	0	0	0	0
2020-05-30T12:00:00.000Z	0	0	0	0
2020-05-30T13:00:00.000Z	0	0	0	0
2020-05-30T14:00:00.000Z	0	0	0	0
2020-05-30T15:00:00.000Z	0	0	0	0
2020-05-30T16:00:00.000Z	0	0	0	0
2020-05-30T17:00:00.000Z	0	0	0	0
2020-05-30T18:00:00.000Z	0	0	0	1

## Sheet: posts_timeline
Interval	Frequency	Tweets	Retweets	Replies
2020-03-13T15:00:00.000Z	8	1	7	0
2020-03-13T16:00:00.000Z	2	0	2	0
2020-03-13T17:00:00.000Z	2	0	2	0
2020-03-13T18:00:00.000Z	10	1	7	2
2020-03-13T19:00:00.000Z	8	2	6	0
2020-03-13T20:00:00.000Z	8	2	6	0
2020-03-13T21:00:00.000Z	14	1	13	0
2020-03-13T22:00:00.000Z	3	0	3	0
2020-03-13T23:00:00.000Z	12	0	12	0
2020-03-14T00:00:00.000Z	3	1	2	0
2020-03-14T01:00:00.000Z	6	0	6	0
2020-03-14T02:00:00.000Z	2	0	2	0
2020-03-14T03:00:00.000Z	4	1	1	2
2020-03-14T04:00:00.000Z	3	0	3	0
2020-03-14T05:00:00.000Z	2	0	2	0
2020-03-14T06:00:00.000Z	1	0	1	0
2020-03-14T07:00:00.000Z	0	0	0	0
2020-03-14T08:00:00.000Z	0	0	0	0
2020-03-14T09:00:00.000Z	4	0	3	1
2020-03-14T10:00:00.000Z	1	0	1	0
2020-03-14T11:00:00.000Z	4	1	2	1
2020-03-14T12:00:00.000Z	4	0	4	0
2020-03-14T13:00:00.000Z	1	1	0	0
2020-03-14T14:00:00.000Z	7	2	5	0
2020-03-14T15:00:00.000Z	6	2	4	0
2020-03-14T16:00:00.000Z	7	1	6	0
2020-03-14T17:00:00.000Z	8	0	8	0
2020-03-14T18:00:00.000Z	23	2	21	0
2020-03-14T19:00:00.000Z	25	2	23	0
2020-03-14T20:00:00.000Z	24	0	24	0
2020-03-14T21:00:00.000Z	22	1	21	0
2020-03-14T22:00:00.000Z	7	0	7	0
2020-03-14T23:00:00.000Z	8	1	7	0
2020-03-15T00:00:00.000Z	2	0	2	0
2020-03-15T01:00:00.000Z	9	2	6	1
2020-03-15T02:00:00.000Z	8	0	8	0
2020-03-15T03:00:00.000Z	7	1	6	0
2020-03-15T04:00:00.000Z	3	0	3	0
2020-03-15T05:00:00.000Z	9	0	9	0
2020-03-15T06:00:00.000Z	3	0	3	0
2020-03-15T07:00:00.000Z	4	0	4	0
2020-03-15T08:00:00.000Z	12	1	11	0
2020-03-15T09:00:00.000Z	9	1	8	0
2020-03-15T10:00:00.000Z	9	0	9	0
2020-03-15T11:00:00.000Z	6	1	5	0
2020-03-15T12:00:00.000Z	7	0	6	1
2020-03-15T13:00:00.000Z	7	0	7	0
2020-03-15T14:00:00.000Z	14	1	12	1
2020-03-15T15:00:00.000Z	7	0	6	1
2020-03-15T16:00:00.000Z	3	0	3	0
2020-03-15T17:00:00.000Z	3	1	1	1
2020-03-15T18:00:00.000Z	8	0	8	0
2020-03-15T19:00:00.000Z	3	0	3	0
2020-03-15T20:00:00.000Z	5	1	3	1
2020-03-15T21:00:00.000Z	4	1	3	0
2020-03-15T22:00:00.000Z	3	0	3	0
2020-03-15T23:00:00.000Z	6	0	6	0
2020-03-16T00:00:00.000Z	5	0	5	0
2020-03-16T01:00:00.000Z	3	0	3	0
2020-03-16T02:00:00.000Z	2	0	2	0
2020-03-16T03:00:00.000Z	2	0	2	0
2020-03-16T04:00:00.000Z	0	0	0	0
2020-03-16T05:00:00.000Z	1	0	1	0
2020-03-16T06:00:00.000Z	7	1	6	0
2020-03-16T07:00:00.000Z	2	0	2	0
2020-03-16T08:00:00.000Z	0	0	0	0
2020-03-16T09:00:00.000Z	0	0	0	0
2020-03-16T10:00:00.000Z	1	0	1	0
2020-03-16T11:00:00.000Z	4	0	4	0
2020-03-16T12:00:00.000Z	1	1	0	0
2020-03-16T13:00:00.000Z	2	0	2	0
2020-03-16T14:00:00.000Z	0	0	0	0
2020-03-16T15:00:00.000Z	0	0	0	0
2020-03-16T16:00:00.000Z	0	0	0	0
2020-03-16T17:00:00.000Z	1	0	1	0
2020-03-16T18:00:00.000Z	1	0	1	0
2020-03-16T19:00:00.000Z	2	0	2	0
2020-03-16T20:00:00.000Z	1	0	1	0
2020-03-16T21:00:00.000Z	2	0	2	0
2020-03-16T22:00:00.000Z	1	0	1	0
2020-03-16T23:00:00.000Z	3	1	2	0
2020-03-17T00:00:00.000Z	1	0	1	0
2020-03-17T01:00:00.000Z	6	1	5	0
2020-03-17T02:00:00.000Z	9	1	7	1
2020-03-17T03:00:00.000Z	13	0	13	0
2020-03-17T04:00:00.000Z	2	0	2	0
2020-03-17T05:00:00.000Z	3	0	3	0
2020-03-17T06:00:00.000Z	3	0	3	0
2020-03-17T07:00:00.000Z	1	0	1	0
2020-03-17T08:00:00.000Z	3	0	3	0
2020-03-17T09:00:00.000Z	1	0	1	0
2020-03-17T10:00:00.000Z	2	0	2	0
2020-03-17T11:00:00.000Z	2	0	2	0
2020-03-17T12:00:00.000Z	1	0	1	0
2020-03-17T13:00:00.000Z	3	0	3	0
2020-03-17T14:00:00.000Z	4	0	4	0
2020-03-17T15:00:00.000Z	3	0	3	0
2020-03-17T16:00:00.000Z	10	2	8	0
2020-03-17T17:00:00.000Z	16	0	15	1
2020-03-17T18:00:00.000Z	3	0	3	0
2020-03-17T19:00:00.000Z	5	1	4	0
2020-03-17T20:00:00.000Z	11	1	10	0
2020-03-17T21:00:00.000Z	7	0	7	0
2020-03-17T22:00:00.000Z	11	0	11	0
2020-03-17T23:00:00.000Z	10	0	10	0
2020-03-18T00:00:00.000Z	3	0	3	0
2020-03-18T01:00:00.000Z	7	1	6	0
2020-03-18T02:00:00.000Z	10	0	10	0
2020-03-18T03:00:00.000Z	1	0	1	0
2020-03-18T04:00:00.000Z	7	0	7	0
2020-03-18T05:00:00.000Z	8	0	8	0
2020-03-18T06:00:00.000Z	6	0	6	0
2020-03-18T07:00:00.000Z	4	0	4	0
2020-03-18T08:00:00.000Z	11	0	11	0
2020-03-18T09:00:00.000Z	2	0	2	0
2020-03-18T10:00:00.000Z	4	0	4	0
2020-03-18T11:00:00.000Z	5	2	3	0
2020-03-18T12:00:00.000Z	4	1	3	0
2020-03-18T13:00:00.000Z	8	1	7	0
2020-03-18T14:00:00.000Z	4	0	4	0
2020-03-18T15:00:00.000Z	5	0	5	0
2020-03-18T16:00:00.000Z	4	0	4	0
2020-03-18T17:00:00.000Z	10	0	10	0
2020-03-18T18:00:00.000Z	7	1	6	0
2020-03-18T19:00:00.000Z	5	0	5	0
2020-03-18T20:00:00.000Z	4	0	4	0
2020-03-18T21:00:00.000Z	5	0	5	0
2020-03-18T22:00:00.000Z	4	1	3	0
2020-03-18T23:00:00.000Z	3	0	3	0
2020-03-19T00:00:00.000Z	7	0	7	0
2020-03-19T01:00:00.000Z	4	0	4	0
2020-03-19T02:00:00.000Z	13	1	12	0
2020-03-19T03:00:00.000Z	5	0	5	0
2020-03-19T04:00:00.000Z	9	0	9	0
2020-03-19T05:00:00.000Z	9	0	9	0
2020-03-19T06:00:00.000Z	10	0	10	0
2020-03-19T07:00:00.000Z	9	0	9	0
2020-03-19T08:00:00.000Z	2	0	2	0
2020-03-19T09:00:00.000Z	2	0	2	0
2020-03-19T10:00:00.000Z	12	0	12	0
2020-03-19T11:00:00.000Z	3	0	3	0
2020-03-19T12:00:00.000Z	14	0	14	0
2020-03-19T13:00:00.000Z	5	0	5	0
2020-03-19T14:00:00.000Z	10	0	10	0
2020-03-19T15:00:00.000Z	4	0	4	0
2020-03-19T16:00:00.000Z	19	0	19	0
2020-03-19T17:00:00.000Z	16	0	16	0
2020-03-19T18:00:00.000Z	20	1	19	0
2020-03-19T19:00:00.000Z	6	0	6	0
2020-03-19T20:00:00.000Z	4	0	4	0
2020-03-19T21:00:00.000Z	10	0	9	1
2020-03-19T22:00:00.000Z	7	0	7	0
2020-03-19T23:00:00.000Z	3	0	3	0
2020-03-20T00:00:00.000Z	2	0	2	0
2020-03-20T01:00:00.000Z	1	0	1	0
2020-03-20T02:00:00.000Z	11	2	9	0
2020-03-20T03:00:00.000Z	10	0	10	0
2020-03-20T04:00:00.000Z	4	0	4	0
2020-03-20T05:00:00.000Z	5	0	5	0
2020-03-20T06:00:00.000Z	9	0	9	0
2020-03-20T07:00:00.000Z	4	2	2	0
2020-03-20T08:00:00.000Z	3	0	3	0
2020-03-20T09:00:00.000Z	6	0	6	0
2020-03-20T10:00:00.000Z	1	0	1	0
2020-03-20T11:00:00.000Z	3	0	3	0
2020-03-20T12:00:00.000Z	0	0	0	0
2020-03-20T13:00:00.000Z	6	0	6	0
2020-03-20T14:00:00.000Z	4	0	4	0
2020-03-20T15:00:00.000Z	6	0	6	0
2020-03-20T16:00:00.000Z	2	0	2	0
2020-03-20T17:00:00.000Z	2	0	2	0
2020-03-20T18:00:00.000Z	2	0	2	0
2020-03-20T19:00:00.000Z	2	0	2	0
2020-03-20T20:00:00.000Z	2	0	2	0
2020-03-20T21:00:00.000Z	2	1	1	0
2020-03-20T22:00:00.000Z	2	0	2	0
2020-03-20T23:00:00.000Z	2	1	1	0
2020-03-21T00:00:00.000Z	1	0	1	0
2020-03-21T01:00:00.000Z	3	0	3	0
2020-03-21T02:00:00.000Z	7	0	7	0
2020-03-21T03:00:00.000Z	1	0	1	0
2020-03-21T04:00:00.000Z	0	0	0	0
2020-03-21T05:00:00.000Z	3	0	3	0
2020-03-21T06:00:00.000Z	3	0	3	0
2020-03-21T07:00:00.000Z	0	0	0	0
2020-03-21T08:00:00.000Z	1	0	1	0
2020-03-21T09:00:00.000Z	0	0	0	0
2020-03-21T10:00:00.000Z	2	0	2	0
2020-03-21T11:00:00.000Z	2	0	2	0
2020-03-21T12:00:00.000Z	1	0	1	0
2020-03-21T13:00:00.000Z	1	1	0	0
2020-03-21T14:00:00.000Z	3	0	3	0
2020-03-21T15:00:00.000Z	6	0	6	0
2020-03-21T16:00:00.000Z	2	0	2	0
2020-03-21T17:00:00.000Z	0	0	0	0
2020-03-21T18:00:00.000Z	3	0	3	0
2020-03-21T19:00:00.000Z	0	0	0	0
2020-03-21T20:00:00.000Z	5	0	5	0
2020-03-21T21:00:00.000Z	2	0	2	0
2020-03-21T22:00:00.000Z	0	0	0	0
2020-03-21T23:00:00.000Z	0	0	0	0
2020-03-22T00:00:00.000Z	1	0	1	0
2020-03-22T01:00:00.000Z	3	1	2	0
2020-03-22T02:00:00.000Z	1	0	1	0
2020-03-22T03:00:00.000Z	0	0	0	0
2020-03-22T04:00:00.000Z	2	0	2	0
2020-03-22T05:00:00.000Z	1	0	1	0
2020-03-22T06:00:00.000Z	1	0	1	0
2020-03-22T07:00:00.000Z	0	0	0	0
2020-03-22T08:00:00.000Z	0	0	0	0
2020-03-22T09:00:00.000Z	0	0	0	0
2020-03-22T10:00:00.000Z	0	0	0	0
2020-03-22T11:00:00.000Z	0	0	0	0
2020-03-22T12:00:00.000Z	0	0	0	0
2020-03-22T13:00:00.000Z	4	1	3	0
2020-03-22T14:00:00.000Z	0	0	0	0
2020-03-22T15:00:00.000Z	1	0	1	0
2020-03-22T16:00:00.000Z	1	0	1	0
2020-03-22T17:00:00.000Z	3	0	3	0
2020-03-22T18:00:00.000Z	1	0	1	0
2020-03-22T19:00:00.000Z	0	0	0	0
2020-03-22T20:00:00.000Z	0	0	0	0
2020-03-22T21:00:00.000Z	1	0	1	0
2020-03-22T22:00:00.000Z	1	0	1	0
2020-03-22T23:00:00.000Z	0	0	0	0
2020-03-23T00:00:00.000Z	0	0	0	0
2020-03-23T01:00:00.000Z	0	0	0	0
2020-03-23T02:00:00.000Z	0	0	0	0
2020-03-23T03:00:00.000Z	0	0	0	0
2020-03-23T04:00:00.000Z	0	0	0	0
2020-03-23T05:00:00.000Z	0	0	0	0
2020-03-23T06:00:00.000Z	0	0	0	0
2020-03-23T07:00:00.000Z	0	0	0	0
2020-03-23T08:00:00.000Z	1	0	1	0
2020-03-23T09:00:00.000Z	0	0	0	0
2020-03-23T10:00:00.000Z	3	1	2	0
2020-03-23T11:00:00.000Z	3	0	3	0
2020-03-23T12:00:00.000Z	0	0	0	0
2020-03-23T13:00:00.000Z	0	0	0	0
2020-03-23T14:00:00.000Z	0	0	0	0
2020-03-23T15:00:00.000Z	0	0	0	0
2020-03-23T16:00:00.000Z	1	1	0	0
2020-03-23T17:00:00.000Z	0	0	0	0
2020-03-23T18:00:00.000Z	0	0	0	0
2020-03-23T19:00:00.000Z	0	0	0	0
2020-03-23T20:00:00.000Z	1	0	1	0
2020-03-23T21:00:00.000Z	0	0	0	0
2020-03-23T22:00:00.000Z	0	0	0	0
2020-03-23T23:00:00.000Z	0	0	0	0
2020-03-24T00:00:00.000Z	0	0	0	0
2020-03-24T01:00:00.000Z	0	0	0	0
2020-03-24T02:00:00.000Z	0	0	0	0
2020-03-24T03:00:00.000Z	0	0	0	0
2020-03-24T04:00:00.000Z	0	0	0	0
2020-03-24T05:00:00.000Z	0	0	0	0
2020-03-24T06:00:00.000Z	3	1	2	0
2020-03-24T07:00:00.000Z	0	0	0	0
2020-03-24T08:00:00.000Z	0	0	0	0
2020-03-24T09:00:00.000Z	0	0	0	0
2020-03-24T10:00:00.000Z	0	0	0	0
2020-03-24T11:00:00.000Z	0	0	0	0
2020-03-24T12:00:00.000Z	0	0	0	0
2020-03-24T13:00:00.000Z	0	0	0	0
2020-03-24T14:00:00.000Z	0	0	0	0
2020-03-24T15:00:00.000Z	0	0	0	0
2020-03-24T16:00:00.000Z	0	0	0	0
2020-03-24T17:00:00.000Z	0	0	0	0
2020-03-24T18:00:00.000Z	3	2	1	0
2020-03-24T19:00:00.000Z	0	0	0	0
2020-03-24T20:00:00.000Z	7	6	1	0
2020-03-24T21:00:00.000Z	10	1	9	0
2020-03-24T22:00:00.000Z	3	0	3	0
2020-03-24T23:00:00.000Z	2	1	1	0
2020-03-25T00:00:00.000Z	5	2	3	0
2020-03-25T01:00:00.000Z	4	0	4	0
2020-03-25T02:00:00.000Z	2	0	2	0
2020-03-25T03:00:00.000Z	1	0	1	0
2020-03-25T04:00:00.000Z	1	0	1	0
2020-03-25T05:00:00.000Z	0	0	0	0
2020-03-25T06:00:00.000Z	3	1	2	0
2020-03-25T07:00:00.000Z	3	0	0	3
2020-03-25T08:00:00.000Z	0	0	0	0
2020-03-25T09:00:00.000Z	1	1	0	0
2020-03-25T10:00:00.000Z	2	1	1	0
2020-03-25T11:00:00.000Z	2	1	1	0
2020-03-25T12:00:00.000Z	2	0	2	0
2020-03-25T13:00:00.000Z	8	2	6	0
2020-03-25T14:00:00.000Z	9	1	8	0
2020-03-25T15:00:00.000Z	9	3	6	0
2020-03-25T16:00:00.000Z	4	0	4	0
2020-03-25T17:00:00.000Z	1	0	1	0
2020-03-25T18:00:00.000Z	0	0	0	0
2020-03-25T19:00:00.000Z	4	1	3	0
2020-03-25T20:00:00.000Z	12	1	5	6
2020-03-25T21:00:00.000Z	11	3	7	1
2020-03-25T22:00:00.000Z	3	0	3	0
2020-03-25T23:00:00.000Z	4	0	4	0
2020-03-26T00:00:00.000Z	8	2	6	0
2020-03-26T01:00:00.000Z	5	1	4	0
2020-03-26T02:00:00.000Z	1	0	1	0
2020-03-26T03:00:00.000Z	3	1	2	0
2020-03-26T04:00:00.000Z	3	0	3	0
2020-03-26T05:00:00.000Z	0	0	0	0
2020-03-26T06:00:00.000Z	1	1	0	0
2020-03-26T07:00:00.000Z	1	1	0	0
2020-03-26T08:00:00.000Z	0	0	0	0
2020-03-26T09:00:00.000Z	0	0	0	0
2020-03-26T10:00:00.000Z	0	0	0	0
2020-03-26T11:00:00.000Z	2	1	1	0
2020-03-26T12:00:00.000Z	4	1	3	0
2020-03-26T13:00:00.000Z	4	0	4	0
2020-03-26T14:00:00.000Z	1	0	1	0
2020-03-26T15:00:00.000Z	3	1	2	0
2020-03-26T16:00:00.000Z	0	0	0	0
2020-03-26T17:00:00.000Z	1	0	1	0
2020-03-26T18:00:00.000Z	2	0	2	0
2020-03-26T19:00:00.000Z	5	1	4	0
2020-03-26T20:00:00.000Z	1	0	0	1
2020-03-26T21:00:00.000Z	1	1	0	0
2020-03-26T22:00:00.000Z	1	0	1	0
2020-03-26T23:00:00.000Z	0	0	0	0
2020-03-27T00:00:00.000Z	0	0	0	0
2020-03-27T01:00:00.000Z	1	1	0	0
2020-03-27T02:00:00.000Z	1	0	1	0
2020-03-27T03:00:00.000Z	3	0	3	0
2020-03-27T04:00:00.000Z	0	0	0	0
2020-03-27T05:00:00.000Z	0	0	0	0
2020-03-27T06:00:00.000Z	1	0	1	0
2020-03-27T07:00:00.000Z	0	0	0	0
2020-03-27T08:00:00.000Z	0	0	0	0
2020-03-27T09:00:00.000Z	2	1	1	0
2020-03-27T10:00:00.000Z	0	0	0	0
2020-03-27T11:00:00.000Z	0	0	0	0
2020-03-27T12:00:00.000Z	7	1	6	0
2020-03-27T13:00:00.000Z	10	0	10	0
2020-03-27T14:00:00.000Z	14	2	12	0
2020-03-27T15:00:00.000Z	11	1	10	0
2020-03-27T16:00:00.000Z	7	0	7	0
2020-03-27T17:00:00.000Z	8	1	7	0
2020-03-27T18:00:00.000Z	3	1	2	0
2020-03-27T19:00:00.000Z	17	1	16	0
2020-03-27T20:00:00.000Z	5	0	5	0
2020-03-27T21:00:00.000Z	3	0	3	0
2020-03-27T22:00:00.000Z	3	0	3	0
2020-03-27T23:00:00.000Z	5	1	4	0
2020-03-28T00:00:00.000Z	2	1	1	0
2020-03-28T01:00:00.000Z	9	0	9	0
2020-03-28T02:00:00.000Z	3	0	3	0
2020-03-28T03:00:00.000Z	1	0	1	0
2020-03-28T04:00:00.000Z	2	0	2	0
2020-03-28T05:00:00.000Z	0	0	0	0
2020-03-28T06:00:00.000Z	2	0	2	0
2020-03-28T07:00:00.000Z	1	0	1	0
2020-03-28T08:00:00.000Z	0	0	0	0
2020-03-28T09:00:00.000Z	0	0	0	0
2020-03-28T10:00:00.000Z	2	0	2	0
2020-03-28T11:00:00.000Z	1	0	1	0
2020-03-28T12:00:00.000Z	0	0	0	0
2020-03-28T13:00:00.000Z	1	0	1	0
2020-03-28T14:00:00.000Z	3	1	2	0
2020-03-28T15:00:00.000Z	1	0	1	0
2020-03-28T16:00:00.000Z	2	1	1	0
2020-03-28T17:00:00.000Z	1	1	0	0
2020-03-28T18:00:00.000Z	4	0	4	0
2020-03-28T19:00:00.000Z	2	1	1	0
2020-03-28T20:00:00.000Z	2	0	2	0
2020-03-28T21:00:00.000Z	2	0	2	0
2020-03-28T22:00:00.000Z	1	0	1	0
2020-03-28T23:00:00.000Z	1	0	1	0
2020-03-29T00:00:00.000Z	1	0	1	0
2020-03-29T01:00:00.000Z	1	0	1	0
2020-03-29T02:00:00.000Z	0	0	0	0
2020-03-29T03:00:00.000Z	0	0	0	0
2020-03-29T04:00:00.000Z	0	0	0	0
2020-03-29T05:00:00.000Z	0	0	0	0
2020-03-29T06:00:00.000Z	0	0	0	0
2020-03-29T07:00:00.000Z	0	0	0	0
2020-03-29T08:00:00.000Z	0	0	0	0
2020-03-29T09:00:00.000Z	0	0	0	0
2020-03-29T10:00:00.000Z	1	1	0	0
2020-03-29T11:00:00.000Z	1	0	1	0
2020-03-29T12:00:00.000Z	1	0	1	0
2020-03-29T13:00:00.000Z	6	0	6	0
2020-03-29T14:00:00.000Z	1	1	0	0
2020-03-29T15:00:00.000Z	5	1	4	0
2020-03-29T16:00:00.000Z	4	0	4	0
2020-03-29T17:00:00.000Z	2	0	2	0
2020-03-29T18:00:00.000Z	1	0	1	0
2020-03-29T19:00:00.000Z	1	0	1	0
2020-03-29T20:00:00.000Z	1	0	1	0
2020-03-29T21:00:00.000Z	2	0	2	0
2020-03-29T22:00:00.000Z	0	0	0	0
2020-03-29T23:00:00.000Z	1	0	1	0
2020-03-30T00:00:00.000Z	1	0	1	0
2020-03-30T01:00:00.000Z	1	0	1	0
2020-03-30T02:00:00.000Z	0	0	0	0
2020-03-30T03:00:00.000Z	0	0	0	0
2020-03-30T04:00:00.000Z	1	0	1	0
2020-03-30T05:00:00.000Z	1	0	1	0
2020-03-30T06:00:00.000Z	0	0	0	0
2020-03-30T07:00:00.000Z	0	0	0	0
2020-03-30T08:00:00.000Z	1	0	1	0
2020-03-30T09:00:00.000Z	2	1	1	0
2020-03-30T10:00:00.000Z	1	0	1	0
2020-03-30T11:00:00.000Z	1	0	1	0
2020-03-30T12:00:00.000Z	1	0	1	0
2020-03-30T13:00:00.000Z	3	1	2	0
2020-03-30T14:00:00.000Z	1	1	0	0
2020-03-30T15:00:00.000Z	5	0	4	1
2020-03-30T16:00:00.000Z	1	0	1	0
2020-03-30T17:00:00.000Z	3	1	2	0
2020-03-30T18:00:00.000Z	2	0	2	0
2020-03-30T19:00:00.000Z	5	1	4	0
2020-03-30T20:00:00.000Z	4	1	3	0
2020-03-30T21:00:00.000Z	7	0	7	0
2020-03-30T22:00:00.000Z	1	0	1	0
2020-03-30T23:00:00.000Z	6	2	4	0
2020-03-31T00:00:00.000Z	6	0	6	0
2020-03-31T01:00:00.000Z	1	0	1	0
2020-03-31T02:00:00.000Z	2	1	1	0
2020-03-31T03:00:00.000Z	0	0	0	0
2020-03-31T04:00:00.000Z	1	0	1	0
2020-03-31T05:00:00.000Z	0	0	0	0
2020-03-31T06:00:00.000Z	0	0	0	0
2020-03-31T07:00:00.000Z	0	0	0	0
2020-03-31T08:00:00.000Z	0	0	0	0
2020-03-31T09:00:00.000Z	1	0	1	0
2020-03-31T10:00:00.000Z	0	0	0	0
2020-03-31T11:00:00.000Z	2	0	2	0
2020-03-31T12:00:00.000Z	2	1	1	0
2020-03-31T13:00:00.000Z	1	0	1	0
2020-03-31T14:00:00.000Z	0	0	0	0
2020-03-31T15:00:00.000Z	12	3	9	0
2020-03-31T16:00:00.000Z	6	1	5	0
2020-03-31T17:00:00.000Z	7	1	4	2
2020-03-31T18:00:00.000Z	12	1	11	0
2020-03-31T19:00:00.000Z	8	2	6	0
2020-03-31T20:00:00.000Z	0	0	0	0
2020-03-31T21:00:00.000Z	6	1	5	0
2020-03-31T22:00:00.000Z	2	0	2	0
2020-03-31T23:00:00.000Z	1	1	0	0
2020-04-01T00:00:00.000Z	1	0	1	0
2020-04-01T01:00:00.000Z	1	0	1	0
2020-04-01T02:00:00.000Z	1	0	1	0
2020-04-01T03:00:00.000Z	2	0	2	0
2020-04-01T04:00:00.000Z	3	0	3	0
2020-04-01T05:00:00.000Z	1	0	1	0
2020-04-01T06:00:00.000Z	1	0	1	0
2020-04-01T07:00:00.000Z	2	0	2	0
2020-04-01T08:00:00.000Z	3	1	2	0
2020-04-01T09:00:00.000Z	6	1	5	0
2020-04-01T10:00:00.000Z	0	0	0	0
2020-04-01T11:00:00.000Z	1	0	1	0
2020-04-01T12:00:00.000Z	0	0	0	0
2020-04-01T13:00:00.000Z	6	1	5	0
2020-04-01T14:00:00.000Z	7	0	7	0
2020-04-01T15:00:00.000Z	8	2	6	0
2020-04-01T16:00:00.000Z	3	0	3	0
2020-04-01T17:00:00.000Z	5	1	4	0
2020-04-01T18:00:00.000Z	5	1	4	0
2020-04-01T19:00:00.000Z	2	0	2	0
2020-04-01T20:00:00.000Z	2	0	2	0
2020-04-01T21:00:00.000Z	5	2	3	0
2020-04-01T22:00:00.000Z	2	0	2	0
2020-04-01T23:00:00.000Z	2	0	2	0
2020-04-02T00:00:00.000Z	3	0	3	0
2020-04-02T01:00:00.000Z	11	2	9	0
2020-04-02T02:00:00.000Z	1	0	1	0
2020-04-02T03:00:00.000Z	0	0	0	0
2020-04-02T04:00:00.000Z	2	0	2	0
2020-04-02T05:00:00.000Z	0	0	0	0
2020-04-02T06:00:00.000Z	4	0	4	0
2020-04-02T07:00:00.000Z	0	0	0	0
2020-04-02T08:00:00.000Z	1	0	1	0
2020-04-02T09:00:00.000Z	0	0	0	0
2020-04-02T10:00:00.000Z	0	0	0	0
2020-04-02T11:00:00.000Z	3	0	2	1
2020-04-02T12:00:00.000Z	2	0	2	0
2020-04-02T13:00:00.000Z	2	1	1	0
2020-04-02T14:00:00.000Z	4	0	4	0
2020-04-02T15:00:00.000Z	1	0	1	0
2020-04-02T16:00:00.000Z	3	2	1	0
2020-04-02T17:00:00.000Z	3	1	2	0
2020-04-02T18:00:00.000Z	6	0	6	0
2020-04-02T19:00:00.000Z	4	1	3	0
2020-04-02T20:00:00.000Z	1	0	1	0
2020-04-02T21:00:00.000Z	10	1	9	0
2020-04-02T22:00:00.000Z	1	0	1	0
2020-04-02T23:00:00.000Z	5	1	4	0
2020-04-03T00:00:00.000Z	2	1	1	0
2020-04-03T01:00:00.000Z	0	0	0	0
2020-04-03T02:00:00.000Z	3	0	3	0
2020-04-03T03:00:00.000Z	4	0	4	0
2020-04-03T04:00:00.000Z	3	0	3	0
2020-04-03T05:00:00.000Z	3	0	3	0
2020-04-03T06:00:00.000Z	1	0	1	0
2020-04-03T07:00:00.000Z	0	0	0	0
2020-04-03T08:00:00.000Z	2	0	2	0
2020-04-03T09:00:00.000Z	1	0	1	0
2020-04-03T10:00:00.000Z	1	0	1	0
2020-04-03T11:00:00.000Z	1	1	0	0
2020-04-03T12:00:00.000Z	1	0	1	0
2020-04-03T13:00:00.000Z	4	1	3	0
2020-04-03T14:00:00.000Z	4	0	4	0
2020-04-03T15:00:00.000Z	0	0	0	0
2020-04-03T16:00:00.000Z	5	1	3	1
2020-04-03T17:00:00.000Z	0	0	0	0
2020-04-03T18:00:00.000Z	5	1	4	0
2020-04-03T19:00:00.000Z	2	0	2	0
2020-04-03T20:00:00.000Z	1	0	1	0
2020-04-03T21:00:00.000Z	6	1	5	0
2020-04-03T22:00:00.000Z	1	0	1	0
2020-04-03T23:00:00.000Z	2	1	1	0
2020-04-04T00:00:00.000Z	1	0	1	0
2020-04-04T01:00:00.000Z	2	0	2	0
2020-04-04T02:00:00.000Z	1	0	1	0
2020-04-04T03:00:00.000Z	0	0	0	0
2020-04-04T04:00:00.000Z	0	0	0	0
2020-04-04T05:00:00.000Z	1	0	1	0
2020-04-04T06:00:00.000Z	1	1	0	0
2020-04-04T07:00:00.000Z	0	0	0	0
2020-04-04T08:00:00.000Z	0	0	0	0
2020-04-04T09:00:00.000Z	0	0	0	0
2020-04-04T10:00:00.000Z	1	0	1	0
2020-04-04T11:00:00.000Z	0	0	0	0
2020-04-04T12:00:00.000Z	2	0	2	0
2020-04-04T13:00:00.000Z	1	0	1	0
2020-04-04T14:00:00.000Z	0	0	0	0
2020-04-04T15:00:00.000Z	3	1	2	0
2020-04-04T16:00:00.000Z	2	0	2	0
2020-04-04T17:00:00.000Z	1	0	1	0
2020-04-04T18:00:00.000Z	0	0	0	0
2020-04-04T19:00:00.000Z	3	1	2	0
2020-04-04T20:00:00.000Z	0	0	0	0
2020-04-04T21:00:00.000Z	0	0	0	0
2020-04-04T22:00:00.000Z	2	0	2	0
2020-04-04T23:00:00.000Z	0	0	0	0
2020-04-05T00:00:00.000Z	3	0	3	0
2020-04-05T01:00:00.000Z	1	0	1	0
2020-04-05T02:00:00.000Z	6	0	6	0
2020-04-05T03:00:00.000Z	3	0	3	0
2020-04-05T04:00:00.000Z	0	0	0	0
2020-04-05T05:00:00.000Z	0	0	0	0
2020-04-05T06:00:00.000Z	0	0	0	0
2020-04-05T07:00:00.000Z	0	0	0	0
2020-04-05T08:00:00.000Z	0	0	0	0
2020-04-05T09:00:00.000Z	0	0	0	0
2020-04-05T10:00:00.000Z	0	0	0	0
2020-04-05T11:00:00.000Z	0	0	0	0
2020-04-05T12:00:00.000Z	0	0	0	0
2020-04-05T13:00:00.000Z	0	0	0	0
2020-04-05T14:00:00.000Z	0	0	0	0
2020-04-05T15:00:00.000Z	0	0	0	0
2020-04-05T16:00:00.000Z	6	1	5	0
2020-04-05T17:00:00.000Z	10	1	9	0
2020-04-05T18:00:00.000Z	1	0	1	0
2020-04-05T19:00:00.000Z	8	2	6	0
2020-04-05T20:00:00.000Z	2	0	2	0
2020-04-05T21:00:00.000Z	0	0	0	0
2020-04-05T22:00:00.000Z	6	1	5	0
2020-04-05T23:00:00.000Z	3	0	3	0
2020-04-06T00:00:00.000Z	6	0	6	0
2020-04-06T01:00:00.000Z	7	0	7	0
2020-04-06T02:00:00.000Z	4	0	4	0
2020-04-06T03:00:00.000Z	0	0	0	0
2020-04-06T04:00:00.000Z	1	0	1	0
2020-04-06T05:00:00.000Z	2	0	2	0
2020-04-06T06:00:00.000Z	3	0	3	0
2020-04-06T07:00:00.000Z	1	0	1	0
2020-04-06T08:00:00.000Z	1	0	1	0
2020-04-06T09:00:00.000Z	0	0	0	0
2020-04-06T10:00:00.000Z	1	0	1	0
2020-04-06T11:00:00.000Z	3	1	2	0
2020-04-06T12:00:00.000Z	1	0	1	0
2020-04-06T13:00:00.000Z	2	0	2	0
2020-04-06T14:00:00.000Z	2	0	2	0
2020-04-06T15:00:00.000Z	1	0	1	0
2020-04-06T16:00:00.000Z	2	1	1	0
2020-04-06T17:00:00.000Z	0	0	0	0
2020-04-06T18:00:00.000Z	5	0	4	1
2020-04-06T19:00:00.000Z	5	1	3	1
2020-04-06T20:00:00.000Z	5	0	5	0
2020-04-06T21:00:00.000Z	6	0	5	1
2020-04-06T22:00:00.000Z	4	1	3	0
2020-04-06T23:00:00.000Z	2	0	2	0
2020-04-07T00:00:00.000Z	3	1	2	0
2020-04-07T01:00:00.000Z	2	0	2	0
2020-04-07T02:00:00.000Z	1	0	1	0
2020-04-07T03:00:00.000Z	1	0	1	0
2020-04-07T04:00:00.000Z	1	0	1	0
2020-04-07T05:00:00.000Z	2	0	2	0
2020-04-07T06:00:00.000Z	1	0	1	0
2020-04-07T07:00:00.000Z	0	0	0	0
2020-04-07T08:00:00.000Z	0	0	0	0
2020-04-07T09:00:00.000Z	0	0	0	0
2020-04-07T10:00:00.000Z	1	1	0	0
2020-04-07T11:00:00.000Z	1	1	0	0
2020-04-07T12:00:00.000Z	2	1	1	0
2020-04-07T13:00:00.000Z	6	0	6	0
2020-04-07T14:00:00.000Z	1	0	1	0
2020-04-07T15:00:00.000Z	0	0	0	0
2020-04-07T16:00:00.000Z	4	0	4	0
2020-04-07T17:00:00.000Z	1	0	1	0
2020-04-07T18:00:00.000Z	0	0	0	0
2020-04-07T19:00:00.000Z	0	0	0	0
2020-04-07T20:00:00.000Z	1	0	1	0
2020-04-07T21:00:00.000Z	3	0	3	0
2020-04-07T22:00:00.000Z	0	0	0	0
2020-04-07T23:00:00.000Z	0	0	0	0
2020-04-08T00:00:00.000Z	0	0	0	0
2020-04-08T01:00:00.000Z	2	1	1	0
2020-04-08T02:00:00.000Z	7	0	7	0
2020-04-08T03:00:00.000Z	1	0	1	0
2020-04-08T04:00:00.000Z	0	0	0	0
2020-04-08T05:00:00.000Z	0	0	0	0
2020-04-08T06:00:00.000Z	0	0	0	0
2020-04-08T07:00:00.000Z	0	0	0	0
2020-04-08T08:00:00.000Z	1	1	0	0
2020-04-08T09:00:00.000Z	2	0	2	0
2020-04-08T10:00:00.000Z	0	0	0	0
2020-04-08T11:00:00.000Z	0	0	0	0
2020-04-08T12:00:00.000Z	0	0	0	0
2020-04-08T13:00:00.000Z	0	0	0	0
2020-04-08T14:00:00.000Z	1	0	1	0
2020-04-08T15:00:00.000Z	0	0	0	0
2020-04-08T16:00:00.000Z	4	1	3	0
2020-04-08T17:00:00.000Z	4	2	2	0
2020-04-08T18:00:00.000Z	5	0	5	0
2020-04-08T19:00:00.000Z	1	0	1	0
2020-04-08T20:00:00.000Z	0	0	0	0
2020-04-08T21:00:00.000Z	2	0	2	0
2020-04-08T22:00:00.000Z	0	0	0	0
2020-04-08T23:00:00.000Z	0	0	0	0
2020-04-09T00:00:00.000Z	0	0	0	0
2020-04-09T01:00:00.000Z	0	0	0	0
2020-04-09T02:00:00.000Z	2	1	1	0
2020-04-09T03:00:00.000Z	1	0	1	0
2020-04-09T04:00:00.000Z	0	0	0	0
2020-04-09T05:00:00.000Z	0	0	0	0
2020-04-09T06:00:00.000Z	1	0	1	0
2020-04-09T07:00:00.000Z	1	1	0	0
2020-04-09T08:00:00.000Z	0	0	0	0
2020-04-09T09:00:00.000Z	0	0	0	0
2020-04-09T10:00:00.000Z	1	0	1	0
2020-04-09T11:00:00.000Z	0	0	0	0
2020-04-09T12:00:00.000Z	2	1	1	0
2020-04-09T13:00:00.000Z	6	0	6	0
2020-04-09T14:00:00.000Z	1	0	1	0
2020-04-09T15:00:00.000Z	1	0	1	0
2020-04-09T16:00:00.000Z	0	0	0	0
2020-04-09T17:00:00.000Z	1	0	1	0
2020-04-09T18:00:00.000Z	0	0	0	0
2020-04-09T19:00:00.000Z	2	1	1	0
2020-04-09T20:00:00.000Z	0	0	0	0
2020-04-09T21:00:00.000Z	1	1	0	0
2020-04-09T22:00:00.000Z	0	0	0	0
2020-04-09T23:00:00.000Z	0	0	0	0
2020-04-10T00:00:00.000Z	0	0	0	0
2020-04-10T01:00:00.000Z	2	0	2	0
2020-04-10T02:00:00.000Z	0	0	0	0
2020-04-10T03:00:00.000Z	2	0	2	0
2020-04-10T04:00:00.000Z	0	0	0	0
2020-04-10T05:00:00.000Z	0	0	0	0
2020-04-10T06:00:00.000Z	0	0	0	0
2020-04-10T07:00:00.000Z	0	0	0	0
2020-04-10T08:00:00.000Z	0	0	0	0
2020-04-10T09:00:00.000Z	0	0	0	0
2020-04-10T10:00:00.000Z	0	0	0	0
2020-04-10T11:00:00.000Z	0	0	0	0
2020-04-10T12:00:00.000Z	1	0	1	0
2020-04-10T13:00:00.000Z	3	1	2	0
2020-04-10T14:00:00.000Z	2	0	2	0
2020-04-10T15:00:00.000Z	3	0	3	0
2020-04-10T16:00:00.000Z	2	1	1	0
2020-04-10T17:00:00.000Z	1	0	1	0
2020-04-10T18:00:00.000Z	23	2	21	0
2020-04-10T19:00:00.000Z	13	0	13	0
2020-04-10T20:00:00.000Z	10	0	10	0
2020-04-10T21:00:00.000Z	16	1	15	0
2020-04-10T22:00:00.000Z	12	0	12	0
2020-04-10T23:00:00.000Z	9	0	9	0
2020-04-11T00:00:00.000Z	2	0	2	0
2020-04-11T01:00:00.000Z	4	0	4	0
2020-04-11T02:00:00.000Z	6	1	5	0
2020-04-11T03:00:00.000Z	5	0	5	0
2020-04-11T04:00:00.000Z	3	0	3	0
2020-04-11T05:00:00.000Z	4	0	4	0
2020-04-11T06:00:00.000Z	2	0	2	0
2020-04-11T07:00:00.000Z	2	0	2	0
2020-04-11T08:00:00.000Z	5	0	5	0
2020-04-11T09:00:00.000Z	5	0	5	0
2020-04-11T10:00:00.000Z	2	0	2	0
2020-04-11T11:00:00.000Z	3	0	3	0
2020-04-11T12:00:00.000Z	2	1	1	0
2020-04-11T13:00:00.000Z	5	0	5	0
2020-04-11T14:00:00.000Z	4	1	3	0
2020-04-11T15:00:00.000Z	3	0	3	0
2020-04-11T16:00:00.000Z	9	0	9	0
2020-04-11T17:00:00.000Z	1	0	1	0
2020-04-11T18:00:00.000Z	2	0	2	0
2020-04-11T19:00:00.000Z	0	0	0	0
2020-04-11T20:00:00.000Z	1	0	1	0
2020-04-11T21:00:00.000Z	3	0	3	0
2020-04-11T22:00:00.000Z	0	0	0	0
2020-04-11T23:00:00.000Z	3	0	3	0
2020-04-12T00:00:00.000Z	1	0	1	0
2020-04-12T01:00:00.000Z	0	0	0	0
2020-04-12T02:00:00.000Z	0	0	0	0
2020-04-12T03:00:00.000Z	0	0	0	0
2020-04-12T04:00:00.000Z	1	0	1	0
2020-04-12T05:00:00.000Z	1	0	1	0
2020-04-12T06:00:00.000Z	0	0	0	0
2020-04-12T07:00:00.000Z	0	0	0	0
2020-04-12T08:00:00.000Z	0	0	0	0
2020-04-12T09:00:00.000Z	1	0	1	0
2020-04-12T10:00:00.000Z	0	0	0	0
2020-04-12T11:00:00.000Z	1	0	1	0
2020-04-12T12:00:00.000Z	0	0	0	0
2020-04-12T13:00:00.000Z	3	1	2	0
2020-04-12T14:00:00.000Z	3	1	2	0
2020-04-12T15:00:00.000Z	1	0	1	0
2020-04-12T16:00:00.000Z	2	0	2	0
2020-04-12T17:00:00.000Z	2	1	1	0
2020-04-12T18:00:00.000Z	1	0	1	0
2020-04-12T19:00:00.000Z	0	0	0	0
2020-04-12T20:00:00.000Z	0	0	0	0
2020-04-12T21:00:00.000Z	5	0	5	0
2020-04-12T22:00:00.000Z	1	0	1	0
2020-04-12T23:00:00.000Z	1	0	1	0
2020-04-13T00:00:00.000Z	1	0	1	0
2020-04-13T01:00:00.000Z	0	0	0	0
2020-04-13T02:00:00.000Z	1	0	1	0
2020-04-13T03:00:00.000Z	0	0	0	0
2020-04-13T04:00:00.000Z	0	0	0	0
2020-04-13T05:00:00.000Z	0	0	0	0
2020-04-13T06:00:00.000Z	0	0	0	0
2020-04-13T07:00:00.000Z	1	0	1	0
2020-04-13T08:00:00.000Z	0	0	0	0
2020-04-13T09:00:00.000Z	1	0	1	0
2020-04-13T10:00:00.000Z	0	0	0	0
2020-04-13T11:00:00.000Z	0	0	0	0
2020-04-13T12:00:00.000Z	0	0	0	0
2020-04-13T13:00:00.000Z	0	0	0	0
2020-04-13T14:00:00.000Z	0	0	0	0
2020-04-13T15:00:00.000Z	3	0	3	0
2020-04-13T16:00:00.000Z	0	0	0	0
2020-04-13T17:00:00.000Z	1	0	1	0
2020-04-13T18:00:00.000Z	2	1	1	0
2020-04-13T19:00:00.000Z	2	0	2	0
2020-04-13T20:00:00.000Z	0	0	0	0
2020-04-13T21:00:00.000Z	0	0	0	0
2020-04-13T22:00:00.000Z	14	1	13	0
2020-04-13T23:00:00.000Z	4	0	4	0
2020-04-14T00:00:00.000Z	1	0	1	0
2020-04-14T01:00:00.000Z	2	0	2	0
2020-04-14T02:00:00.000Z	2	0	2	0
2020-04-14T03:00:00.000Z	3	0	3	0
2020-04-14T04:00:00.000Z	1	0	1	0
2020-04-14T05:00:00.000Z	1	0	1	0
2020-04-14T06:00:00.000Z	4	0	4	0
2020-04-14T07:00:00.000Z	1	0	1	0
2020-04-14T08:00:00.000Z	5	0	5	0
2020-04-14T09:00:00.000Z	0	0	0	0
2020-04-14T10:00:00.000Z	1	0	1	0
2020-04-14T11:00:00.000Z	0	0	0	0
2020-04-14T12:00:00.000Z	0	0	0	0
2020-04-14T13:00:00.000Z	1	0	1	0
2020-04-14T14:00:00.000Z	0	0	0	0
2020-04-14T15:00:00.000Z	2	0	2	0
2020-04-14T16:00:00.000Z	2	0	2	0
2020-04-14T17:00:00.000Z	2	0	2	0
2020-04-14T18:00:00.000Z	3	1	2	0
2020-04-14T19:00:00.000Z	3	1	2	0
2020-04-14T20:00:00.000Z	3	0	3	0
2020-04-14T21:00:00.000Z	0	0	0	0
2020-04-14T22:00:00.000Z	0	0	0	0
2020-04-14T23:00:00.000Z	0	0	0	0
2020-04-15T00:00:00.000Z	0	0	0	0
2020-04-15T01:00:00.000Z	0	0	0	0
2020-04-15T02:00:00.000Z	0	0	0	0
2020-04-15T03:00:00.000Z	0	0	0	0
2020-04-15T04:00:00.000Z	1	0	1	0
2020-04-15T05:00:00.000Z	0	0	0	0
2020-04-15T06:00:00.000Z	1	0	1	0
2020-04-15T07:00:00.000Z	0	0	0	0
2020-04-15T08:00:00.000Z	0	0	0	0
2020-04-15T09:00:00.000Z	0	0	0	0
2020-04-15T10:00:00.000Z	1	0	1	0
2020-04-15T11:00:00.000Z	1	0	1	0
2020-04-15T12:00:00.000Z	0	0	0	0
2020-04-15T13:00:00.000Z	2	0	2	0
2020-04-15T14:00:00.000Z	0	0	0	0
2020-04-15T15:00:00.000Z	0	0	0	0
2020-04-15T16:00:00.000Z	0	0	0	0
2020-04-15T17:00:00.000Z	0	0	0	0
2020-04-15T18:00:00.000Z	9	1	8	0
2020-04-15T19:00:00.000Z	4	0	4	0
2020-04-15T20:00:00.000Z	1	0	1	0
2020-04-15T21:00:00.000Z	1	0	1	0
2020-04-15T22:00:00.000Z	2	0	2	0
2020-04-15T23:00:00.000Z	1	0	1	0
2020-04-16T00:00:00.000Z	2	0	2	0
2020-04-16T01:00:00.000Z	0	0	0	0
2020-04-16T02:00:00.000Z	2	0	2	0
2020-04-16T03:00:00.000Z	1	0	1	0
2020-04-16T04:00:00.000Z	0	0	0	0
2020-04-16T05:00:00.000Z	2	0	2	0
2020-04-16T06:00:00.000Z	1	0	1	0
2020-04-16T07:00:00.000Z	0	0	0	0
2020-04-16T08:00:00.000Z	0	0	0	0
2020-04-16T09:00:00.000Z	0	0	0	0
2020-04-16T10:00:00.000Z	0	0	0	0
2020-04-16T11:00:00.000Z	0	0	0	0
2020-04-16T12:00:00.000Z	0	0	0	0
2020-04-16T13:00:00.000Z	2	1	1	0
2020-04-16T14:00:00.000Z	1	0	1	0
2020-04-16T15:00:00.000Z	3	0	3	0
2020-04-16T16:00:00.000Z	3	1	2	0
2020-04-16T17:00:00.000Z	2	0	2	0
2020-04-16T18:00:00.000Z	2	0	2	0
2020-04-16T19:00:00.000Z	1	0	1	0
2020-04-16T20:00:00.000Z	0	0	0	0
2020-04-16T21:00:00.000Z	1	0	1	0
2020-04-16T22:00:00.000Z	1	0	1	0
2020-04-16T23:00:00.000Z	2	1	1	0
2020-04-17T00:00:00.000Z	1	0	1	0
2020-04-17T01:00:00.000Z	0	0	0	0
2020-04-17T02:00:00.000Z	2	0	2	0
2020-04-17T03:00:00.000Z	0	0	0	0
2020-04-17T04:00:00.000Z	0	0	0	0
2020-04-17T05:00:00.000Z	0	0	0	0
2020-04-17T06:00:00.000Z	0	0	0	0
2020-04-17T07:00:00.000Z	0	0	0	0
2020-04-17T08:00:00.000Z	0	0	0	0
2020-04-17T09:00:00.000Z	4	0	4	0
2020-04-17T10:00:00.000Z	0	0	0	0
2020-04-17T11:00:00.000Z	0	0	0	0
2020-04-17T12:00:00.000Z	0	0	0	0
2020-04-17T13:00:00.000Z	0	0	0	0
2020-04-17T14:00:00.000Z	1	0	1	0
2020-04-17T15:00:00.000Z	1	0	1	0
2020-04-17T16:00:00.000Z	3	1	2	0
2020-04-17T17:00:00.000Z	1	0	1	0
2020-04-17T18:00:00.000Z	3	1	1	1
2020-04-17T19:00:00.000Z	3	1	2	0
2020-04-17T20:00:00.000Z	3	1	2	0
2020-04-17T21:00:00.000Z	0	0	0	0
2020-04-17T22:00:00.000Z	1	0	1	0
2020-04-17T23:00:00.000Z	0	0	0	0
2020-04-18T00:00:00.000Z	2	1	1	0
2020-04-18T01:00:00.000Z	0	0	0	0
2020-04-18T02:00:00.000Z	1	0	1	0
2020-04-18T03:00:00.000Z	1	0	1	0
2020-04-18T04:00:00.000Z	0	0	0	0
2020-04-18T05:00:00.000Z	0	0	0	0
2020-04-18T06:00:00.000Z	0	0	0	0
2020-04-18T07:00:00.000Z	0	0	0	0
2020-04-18T08:00:00.000Z	0	0	0	0
2020-04-18T09:00:00.000Z	0	0	0	0
2020-04-18T10:00:00.000Z	0	0	0	0
2020-04-18T11:00:00.000Z	0	0	0	0
2020-04-18T12:00:00.000Z	1	0	1	0
2020-04-18T13:00:00.000Z	0	0	0	0
2020-04-18T14:00:00.000Z	1	0	1	0
2020-04-18T15:00:00.000Z	1	0	1	0
2020-04-18T16:00:00.000Z	0	0	0	0
2020-04-18T17:00:00.000Z	0	0	0	0
2020-04-18T18:00:00.000Z	0	0	0	0
2020-04-18T19:00:00.000Z	1	0	1	0
2020-04-18T20:00:00.000Z	0	0	0	0
2020-04-18T21:00:00.000Z	0	0	0	0
2020-04-18T22:00:00.000Z	0	0	0	0
2020-04-18T23:00:00.000Z	0	0	0	0
2020-04-19T00:00:00.000Z	0	0	0	0
2020-04-19T01:00:00.000Z	0	0	0	0
2020-04-19T02:00:00.000Z	0	0	0	0
2020-04-19T03:00:00.000Z	0	0	0	0
2020-04-19T04:00:00.000Z	0	0	0	0
2020-04-19T05:00:00.000Z	0	0	0	0
2020-04-19T06:00:00.000Z	0	0	0	0
2020-04-19T07:00:00.000Z	2	2	0	0
2020-04-19T08:00:00.000Z	0	0	0	0
2020-04-19T09:00:00.000Z	0	0	0	0
2020-04-19T10:00:00.000Z	0	0	0	0
2020-04-19T11:00:00.000Z	0	0	0	0
2020-04-19T12:00:00.000Z	1	0	1	0
2020-04-19T13:00:00.000Z	0	0	0	0
2020-04-19T14:00:00.000Z	3	0	3	0
2020-04-19T15:00:00.000Z	1	0	1	0
2020-04-19T16:00:00.000Z	0	0	0	0
2020-04-19T17:00:00.000Z	0	0	0	0
2020-04-19T18:00:00.000Z	0	0	0	0
2020-04-19T19:00:00.000Z	0	0	0	0
2020-04-19T20:00:00.000Z	2	0	2	0
2020-04-19T21:00:00.000Z	0	0	0	0
2020-04-19T22:00:00.000Z	0	0	0	0
2020-04-19T23:00:00.000Z	0	0	0	0
2020-04-20T00:00:00.000Z	0	0	0	0
2020-04-20T01:00:00.000Z	0	0	0	0
2020-04-20T02:00:00.000Z	0	0	0	0
2020-04-20T03:00:00.000Z	0	0	0	0
2020-04-20T04:00:00.000Z	0	0	0	0
2020-04-20T05:00:00.000Z	0	0	0	0
2020-04-20T06:00:00.000Z	0	0	0	0
2020-04-20T07:00:00.000Z	0	0	0	0
2020-04-20T08:00:00.000Z	0	0	0	0
2020-04-20T09:00:00.000Z	0	0	0	0
2020-04-20T10:00:00.000Z	0	0	0	0
2020-04-20T11:00:00.000Z	1	0	1	0
2020-04-20T12:00:00.000Z	0	0	0	0
2020-04-20T13:00:00.000Z	1	0	1	0
2020-04-20T14:00:00.000Z	0	0	0	0
2020-04-20T15:00:00.000Z	1	0	1	0
2020-04-20T16:00:00.000Z	1	0	1	0
2020-04-20T17:00:00.000Z	0	0	0	0
2020-04-20T18:00:00.000Z	0	0	0	0
2020-04-20T19:00:00.000Z	0	0	0	0
2020-04-20T20:00:00.000Z	0	0	0	0
2020-04-20T21:00:00.000Z	0	0	0	0
2020-04-20T22:00:00.000Z	0	0	0	0
2020-04-20T23:00:00.000Z	0	0	0	0
2020-04-21T00:00:00.000Z	0	0	0	0
2020-04-21T01:00:00.000Z	0	0	0	0
2020-04-21T02:00:00.000Z	0	0	0	0
2020-04-21T03:00:00.000Z	0	0	0	0
2020-04-21T04:00:00.000Z	0	0	0	0
2020-04-21T05:00:00.000Z	0	0	0	0
2020-04-21T06:00:00.000Z	0	0	0	0
2020-04-21T07:00:00.000Z	0	0	0	0
2020-04-21T08:00:00.000Z	0	0	0	0
2020-04-21T09:00:00.000Z	0	0	0	0
2020-04-21T10:00:00.000Z	0	0	0	0
2020-04-21T11:00:00.000Z	0	0	0	0
2020-04-21T12:00:00.000Z	0	0	0	0
2020-04-21T13:00:00.000Z	0	0	0	0
2020-04-21T14:00:00.000Z	0	0	0	0
2020-04-21T15:00:00.000Z	0	0	0	0
2020-04-21T16:00:00.000Z	1	1	0	0
2020-04-21T17:00:00.000Z	2	1	1	0
2020-04-21T18:00:00.000Z	2	0	2	0
2020-04-21T19:00:00.000Z	5	1	4	0
2020-04-21T20:00:00.000Z	0	0	0	0
2020-04-21T21:00:00.000Z	1	0	1	0
2020-04-21T22:00:00.000Z	0	0	0	0
2020-04-21T23:00:00.000Z	0	0	0	0
2020-04-22T00:00:00.000Z	0	0	0	0
2020-04-22T01:00:00.000Z	1	0	1	0
2020-04-22T02:00:00.000Z	1	0	1	0
2020-04-22T03:00:00.000Z	3	0	3	0
2020-04-22T04:00:00.000Z	1	0	1	0
2020-04-22T05:00:00.000Z	0	0	0	0
2020-04-22T06:00:00.000Z	1	0	1	0
2020-04-22T07:00:00.000Z	0	0	0	0
2020-04-22T08:00:00.000Z	0	0	0	0
2020-04-22T09:00:00.000Z	0	0	0	0
2020-04-22T10:00:00.000Z	0	0	0	0
2020-04-22T11:00:00.000Z	0	0	0	0
2020-04-22T12:00:00.000Z	0	0	0	0
2020-04-22T13:00:00.000Z	0	0	0	0
2020-04-22T14:00:00.000Z	1	0	1	0
2020-04-22T15:00:00.000Z	0	0	0	0
2020-04-22T16:00:00.000Z	0	0	0	0
2020-04-22T17:00:00.000Z	0	0	0	0
2020-04-22T18:00:00.000Z	0	0	0	0
2020-04-22T19:00:00.000Z	0	0	0	0
2020-04-22T20:00:00.000Z	0	0	0	0
2020-04-22T21:00:00.000Z	0	0	0	0
2020-04-22T22:00:00.000Z	0	0	0	0
2020-04-22T23:00:00.000Z	0	0	0	0
2020-04-23T00:00:00.000Z	0	0	0	0
2020-04-23T01:00:00.000Z	0	0	0	0
2020-04-23T02:00:00.000Z	0	0	0	0
2020-04-23T03:00:00.000Z	0	0	0	0
2020-04-23T04:00:00.000Z	0	0	0	0
2020-04-23T05:00:00.000Z	0	0	0	0
2020-04-23T06:00:00.000Z	0	0	0	0
2020-04-23T07:00:00.000Z	0	0	0	0
2020-04-23T08:00:00.000Z	0	0	0	0
2020-04-23T09:00:00.000Z	0	0	0	0
2020-04-23T10:00:00.000Z	0	0	0	0
2020-04-23T11:00:00.000Z	0	0	0	0
2020-04-23T12:00:00.000Z	0	0	0	0
2020-04-23T13:00:00.000Z	0	0	0	0
2020-04-23T14:00:00.000Z	0	0	0	0
2020-04-23T15:00:00.000Z	5	1	4	0
2020-04-23T16:00:00.000Z	0	0	0	0
2020-04-23T17:00:00.000Z	0	0	0	0
2020-04-23T18:00:00.000Z	1	0	1	0
2020-04-23T19:00:00.000Z	0	0	0	0
2020-04-23T20:00:00.000Z	5	1	4	0
2020-04-23T21:00:00.000Z	0	0	0	0
2020-04-23T22:00:00.000Z	0	0	0	0
2020-04-23T23:00:00.000Z	0	0	0	0
2020-04-24T00:00:00.000Z	0	0	0	0
2020-04-24T01:00:00.000Z	0	0	0	0
2020-04-24T02:00:00.000Z	0	0	0	0
2020-04-24T03:00:00.000Z	2	0	2	0
2020-04-24T04:00:00.000Z	0	0	0	0
2020-04-24T05:00:00.000Z	0	0	0	0
2020-04-24T06:00:00.000Z	0	0	0	0
2020-04-24T07:00:00.000Z	0	0	0	0
2020-04-24T08:00:00.000Z	0	0	0	0
2020-04-24T09:00:00.000Z	0	0	0	0
2020-04-24T10:00:00.000Z	0	0	0	0
2020-04-24T11:00:00.000Z	0	0	0	0
2020-04-24T12:00:00.000Z	3	1	2	0
2020-04-24T13:00:00.000Z	1	0	1	0
2020-04-24T14:00:00.000Z	1	0	1	0
2020-04-24T15:00:00.000Z	2	0	2	0
2020-04-24T16:00:00.000Z	0	0	0	0
2020-04-24T17:00:00.000Z	0	0	0	0
2020-04-24T18:00:00.000Z	0	0	0	0
2020-04-24T19:00:00.000Z	0	0	0	0
2020-04-24T20:00:00.000Z	0	0	0	0
2020-04-24T21:00:00.000Z	0	0	0	0
2020-04-24T22:00:00.000Z	1	0	1	0
2020-04-24T23:00:00.000Z	0	0	0	0
2020-04-25T00:00:00.000Z	0	0	0	0
2020-04-25T01:00:00.000Z	0	0	0	0
2020-04-25T02:00:00.000Z	0	0	0	0
2020-04-25T03:00:00.000Z	0	0	0	0
2020-04-25T04:00:00.000Z	0	0	0	0
2020-04-25T05:00:00.000Z	0	0	0	0
2020-04-25T06:00:00.000Z	2	0	2	0
2020-04-25T07:00:00.000Z	0	0	0	0
2020-04-25T08:00:00.000Z	0	0	0	0
2020-04-25T09:00:00.000Z	0	0	0	0
2020-04-25T10:00:00.000Z	0	0	0	0
2020-04-25T11:00:00.000Z	0	0	0	0
2020-04-25T12:00:00.000Z	1	0	1	0
2020-04-25T13:00:00.000Z	0	0	0	0
2020-04-25T14:00:00.000Z	0	0	0	0
2020-04-25T15:00:00.000Z	0	0	0	0
2020-04-25T16:00:00.000Z	0	0	0	0
2020-04-25T17:00:00.000Z	1	0	1	0
2020-04-25T18:00:00.000Z	0	0	0	0
2020-04-25T19:00:00.000Z	1	0	1	0
2020-04-25T20:00:00.000Z	0	0	0	0
2020-04-25T21:00:00.000Z	0	0	0	0
2020-04-25T22:00:00.000Z	0	0	0	0
2020-04-25T23:00:00.000Z	1	0	1	0
2020-04-26T00:00:00.000Z	0	0	0	0
2020-04-26T01:00:00.000Z	0	0	0	0
2020-04-26T02:00:00.000Z	0	0	0	0
2020-04-26T03:00:00.000Z	0	0	0	0
2020-04-26T04:00:00.000Z	0	0	0	0
2020-04-26T05:00:00.000Z	0	0	0	0
2020-04-26T06:00:00.000Z	0	0	0	0
2020-04-26T07:00:00.000Z	0	0	0	0
2020-04-26T08:00:00.000Z	0	0	0	0
2020-04-26T09:00:00.000Z	0	0	0	0
2020-04-26T10:00:00.000Z	0	0	0	0
2020-04-26T11:00:00.000Z	0	0	0	0
2020-04-26T12:00:00.000Z	0	0	0	0
2020-04-26T13:00:00.000Z	0	0	0	0
2020-04-26T14:00:00.000Z	0	0	0	0
2020-04-26T15:00:00.000Z	0	0	0	0
2020-04-26T16:00:00.000Z	8	1	7	0
2020-04-26T17:00:00.000Z	2	0	2	0
2020-04-26T18:00:00.000Z	0	0	0	0
2020-04-26T19:00:00.000Z	2	0	2	0
2020-04-26T20:00:00.000Z	1	0	1	0
2020-04-26T21:00:00.000Z	0	0	0	0
2020-04-26T22:00:00.000Z	1	0	1	0
2020-04-26T23:00:00.000Z	0	0	0	0
2020-04-27T00:00:00.000Z	0	0	0	0
2020-04-27T01:00:00.000Z	0	0	0	0
2020-04-27T02:00:00.000Z	0	0	0	0
2020-04-27T03:00:00.000Z	0	0	0	0
2020-04-27T04:00:00.000Z	0	0	0	0
2020-04-27T05:00:00.000Z	0	0	0	0
2020-04-27T06:00:00.000Z	0	0	0	0
2020-04-27T07:00:00.000Z	0	0	0	0
2020-04-27T08:00:00.000Z	0	0	0	0
2020-04-27T09:00:00.000Z	0	0	0	0
2020-04-27T10:00:00.000Z	2	1	1	0
2020-04-27T11:00:00.000Z	2	1	1	0
2020-04-27T12:00:00.000Z	0	0	0	0
2020-04-27T13:00:00.000Z	1	0	1	0
2020-04-27T14:00:00.000Z	0	0	0	0
2020-04-27T15:00:00.000Z	0	0	0	0
2020-04-27T16:00:00.000Z	0	0	0	0
2020-04-27T17:00:00.000Z	1	0	1	0
2020-04-27T18:00:00.000Z	0	0	0	0
2020-04-27T19:00:00.000Z	1	1	0	0
2020-04-27T20:00:00.000Z	2	0	2	0
2020-04-27T21:00:00.000Z	4	0	4	0
2020-04-27T22:00:00.000Z	1	0	1	0
2020-04-27T23:00:00.000Z	1	0	1	0
2020-04-28T00:00:00.000Z	0	0	0	0
2020-04-28T01:00:00.000Z	0	0	0	0
2020-04-28T02:00:00.000Z	1	0	1	0
2020-04-28T03:00:00.000Z	1	0	1	0
2020-04-28T04:00:00.000Z	0	0	0	0
2020-04-28T05:00:00.000Z	0	0	0	0
2020-04-28T06:00:00.000Z	0	0	0	0
2020-04-28T07:00:00.000Z	1	0	1	0
2020-04-28T08:00:00.000Z	0	0	0	0
2020-04-28T09:00:00.000Z	0	0	0	0
2020-04-28T10:00:00.000Z	0	0	0	0
2020-04-28T11:00:00.000Z	0	0	0	0
2020-04-28T12:00:00.000Z	0	0	0	0
2020-04-28T13:00:00.000Z	1	0	1	0
2020-04-28T14:00:00.000Z	0	0	0	0
2020-04-28T15:00:00.000Z	0	0	0	0
2020-04-28T16:00:00.000Z	0	0	0	0
2020-04-28T17:00:00.000Z	0	0	0	0
2020-04-28T18:00:00.000Z	0	0	0	0
2020-04-28T19:00:00.000Z	0	0	0	0
2020-04-28T20:00:00.000Z	0	0	0	0
2020-04-28T21:00:00.000Z	0	0	0	0
2020-04-28T22:00:00.000Z	1	0	1	0
2020-04-28T23:00:00.000Z	0	0	0	0
2020-04-29T00:00:00.000Z	0	0	0	0
2020-04-29T01:00:00.000Z	0	0	0	0
2020-04-29T02:00:00.000Z	0	0	0	0
2020-04-29T03:00:00.000Z	1	0	1	0
2020-04-29T04:00:00.000Z	0	0	0	0
2020-04-29T05:00:00.000Z	0	0	0	0
2020-04-29T06:00:00.000Z	0	0	0	0
2020-04-29T07:00:00.000Z	0	0	0	0
2020-04-29T08:00:00.000Z	0	0	0	0
2020-04-29T09:00:00.000Z	0	0	0	0
2020-04-29T10:00:00.000Z	0	0	0	0
2020-04-29T11:00:00.000Z	0	0	0	0
2020-04-29T12:00:00.000Z	0	0	0	0
2020-04-29T13:00:00.000Z	0	0	0	0
2020-04-29T14:00:00.000Z	0	0	0	0
2020-04-29T15:00:00.000Z	1	1	0	0
2020-04-29T16:00:00.000Z	0	0	0	0
2020-04-29T17:00:00.000Z	0	0	0	0
2020-04-29T18:00:00.000Z	0	0	0	0
2020-04-29T19:00:00.000Z	0	0	0	0
2020-04-29T20:00:00.000Z	0	0	0	0
2020-04-29T21:00:00.000Z	0	0	0	0
2020-04-29T22:00:00.000Z	1	0	1	0
2020-04-29T23:00:00.000Z	0	0	0	0
2020-04-30T00:00:00.000Z	0	0	0	0
2020-04-30T01:00:00.000Z	0	0	0	0
2020-04-30T02:00:00.000Z	0	0	0	0
2020-04-30T03:00:00.000Z	0	0	0	0
2020-04-30T04:00:00.000Z	0	0	0	0
2020-04-30T05:00:00.000Z	0	0	0	0
2020-04-30T06:00:00.000Z	0	0	0	0
2020-04-30T07:00:00.000Z	1	0	1	0
2020-04-30T08:00:00.000Z	0	0	0	0
2020-04-30T09:00:00.000Z	0	0	0	0
2020-04-30T10:00:00.000Z	0	0	0	0
2020-04-30T11:00:00.000Z	0	0	0	0
2020-04-30T12:00:00.000Z	0	0	0	0
2020-04-30T13:00:00.000Z	0	0	0	0
2020-04-30T14:00:00.000Z	0	0	0	0
2020-04-30T15:00:00.000Z	0	0	0	0
2020-04-30T16:00:00.000Z	0	0	0	0
2020-04-30T17:00:00.000Z	4	1	3	0
2020-04-30T18:00:00.000Z	1	0	1	0
2020-04-30T19:00:00.000Z	3	0	3	0
2020-04-30T20:00:00.000Z	1	0	1	0
2020-04-30T21:00:00.000Z	0	0	0	0
2020-04-30T22:00:00.000Z	0	0	0	0
2020-04-30T23:00:00.000Z	0	0	0	0
2020-05-01T00:00:00.000Z	0	0	0	0
2020-05-01T01:00:00.000Z	0	0	0	0
2020-05-01T02:00:00.000Z	0	0	0	0
2020-05-01T03:00:00.000Z	3	0	3	0
2020-05-01T04:00:00.000Z	0	0	0	0
2020-05-01T05:00:00.000Z	0	0	0	0
2020-05-01T06:00:00.000Z	0	0	0	0
2020-05-01T07:00:00.000Z	0	0	0	0
2020-05-01T08:00:00.000Z	0	0	0	0
2020-05-01T09:00:00.000Z	0	0	0	0
2020-05-01T10:00:00.000Z	0	0	0	0
2020-05-01T11:00:00.000Z	0	0	0	0
2020-05-01T12:00:00.000Z	0	0	0	0
2020-05-01T13:00:00.000Z	0	0	0	0
2020-05-01T14:00:00.000Z	2	0	2	0
2020-05-01T15:00:00.000Z	0	0	0	0
2020-05-01T16:00:00.000Z	3	1	2	0
2020-05-01T17:00:00.000Z	0	0	0	0
2020-05-01T18:00:00.000Z	1	0	1	0
2020-05-01T19:00:00.000Z	1	0	1	0
2020-05-01T20:00:00.000Z	0	0	0	0
2020-05-01T21:00:00.000Z	0	0	0	0
2020-05-01T22:00:00.000Z	1	1	0	0
2020-05-01T23:00:00.000Z	0	0	0	0
2020-05-02T00:00:00.000Z	0	0	0	0
2020-05-02T01:00:00.000Z	0	0	0	0
2020-05-02T02:00:00.000Z	0	0	0	0
2020-05-02T03:00:00.000Z	0	0	0	0
2020-05-02T04:00:00.000Z	0	0	0	0
2020-05-02T05:00:00.000Z	1	0	1	0
2020-05-02T06:00:00.000Z	0	0	0	0
2020-05-02T07:00:00.000Z	0	0	0	0
2020-05-02T08:00:00.000Z	0	0	0	0
2020-05-02T09:00:00.000Z	1	1	0	0
2020-05-02T10:00:00.000Z	0	0	0	0
2020-05-02T11:00:00.000Z	0	0	0	0
2020-05-02T12:00:00.000Z	0	0	0	0
2020-05-02T13:00:00.000Z	1	0	1	0
2020-05-02T14:00:00.000Z	2	2	0	0
2020-05-02T15:00:00.000Z	0	0	0	0
2020-05-02T16:00:00.000Z	1	0	1	0
2020-05-02T17:00:00.000Z	0	0	0	0
2020-05-02T18:00:00.000Z	0	0	0	0
2020-05-02T19:00:00.000Z	1	0	1	0
2020-05-02T20:00:00.000Z	0	0	0	0
2020-05-02T21:00:00.000Z	0	0	0	0
2020-05-02T22:00:00.000Z	1	0	1	0
2020-05-02T23:00:00.000Z	0	0	0	0
2020-05-03T00:00:00.000Z	0	0	0	0
2020-05-03T01:00:00.000Z	0	0	0	0
2020-05-03T02:00:00.000Z	0	0	0	0
2020-05-03T03:00:00.000Z	1	0	1	0
2020-05-03T04:00:00.000Z	1	0	1	0
2020-05-03T05:00:00.000Z	0	0	0	0
2020-05-03T06:00:00.000Z	0	0	0	0
2020-05-03T07:00:00.000Z	1	0	1	0
2020-05-03T08:00:00.000Z	0	0	0	0
2020-05-03T09:00:00.000Z	0	0	0	0
2020-05-03T10:00:00.000Z	0	0	0	0
2020-05-03T11:00:00.000Z	0	0	0	0
2020-05-03T12:00:00.000Z	0	0	0	0
2020-05-03T13:00:00.000Z	0	0	0	0
2020-05-03T14:00:00.000Z	0	0	0	0
2020-05-03T15:00:00.000Z	0	0	0	0
2020-05-03T16:00:00.000Z	0	0	0	0
2020-05-03T17:00:00.000Z	0	0	0	0
2020-05-03T18:00:00.000Z	0	0	0	0
2020-05-03T19:00:00.000Z	0	0	0	0
2020-05-03T20:00:00.000Z	0	0	0	0
2020-05-03T21:00:00.000Z	1	0	1	0
2020-05-03T22:00:00.000Z	0	0	0	0
2020-05-03T23:00:00.000Z	0	0	0	0
2020-05-04T00:00:00.000Z	1	0	1	0
2020-05-04T01:00:00.000Z	0	0	0	0
2020-05-04T02:00:00.000Z	0	0	0	0
2020-05-04T03:00:00.000Z	0	0	0	0
2020-05-04T04:00:00.000Z	0	0	0	0
2020-05-04T05:00:00.000Z	0	0	0	0
2020-05-04T06:00:00.000Z	0	0	0	0
2020-05-04T07:00:00.000Z	0	0	0	0
2020-05-04T08:00:00.000Z	0	0	0	0
2020-05-04T09:00:00.000Z	0	0	0	0
2020-05-04T10:00:00.000Z	0	0	0	0
2020-05-04T11:00:00.000Z	0	0	0	0
2020-05-04T12:00:00.000Z	0	0	0	0
2020-05-04T13:00:00.000Z	0	0	0	0
2020-05-04T14:00:00.000Z	0	0	0	0
2020-05-04T15:00:00.000Z	1	1	0	0
2020-05-04T16:00:00.000Z	5	1	4	0
2020-05-04T17:00:00.000Z	0	0	0	0
2020-05-04T18:00:00.000Z	3	0	3	0
2020-05-04T19:00:00.000Z	1	0	1	0
2020-05-04T20:00:00.000Z	1	1	0	0
2020-05-04T21:00:00.000Z	0	0	0	0
2020-05-04T22:00:00.000Z	0	0	0	0
2020-05-04T23:00:00.000Z	0	0	0	0
2020-05-05T00:00:00.000Z	0	0	0	0
2020-05-05T01:00:00.000Z	1	0	1	0
2020-05-05T02:00:00.000Z	0	0	0	0
2020-05-05T03:00:00.000Z	0	0	0	0
2020-05-05T04:00:00.000Z	0	0	0	0
2020-05-05T05:00:00.000Z	0	0	0	0
2020-05-05T06:00:00.000Z	0	0	0	0
2020-05-05T07:00:00.000Z	0	0	0	0
2020-05-05T08:00:00.000Z	0	0	0	0
2020-05-05T09:00:00.000Z	0	0	0	0
2020-05-05T10:00:00.000Z	0	0	0	0
2020-05-05T11:00:00.000Z	0	0	0	0
2020-05-05T12:00:00.000Z	0	0	0	0
2020-05-05T13:00:00.000Z	0	0	0	0
2020-05-05T14:00:00.000Z	0	0	0	0
2020-05-05T15:00:00.000Z	0	0	0	0
2020-05-05T16:00:00.000Z	1	0	1	0
2020-05-05T17:00:00.000Z	0	0	0	0
2020-05-05T18:00:00.000Z	0	0	0	0
2020-05-05T19:00:00.000Z	0	0	0	0
2020-05-05T20:00:00.000Z	0	0	0	0
2020-05-05T21:00:00.000Z	0	0	0	0
2020-05-05T22:00:00.000Z	0	0	0	0
2020-05-05T23:00:00.000Z	0	0	0	0
2020-05-06T00:00:00.000Z	0	0	0	0
2020-05-06T01:00:00.000Z	0	0	0	0
2020-05-06T02:00:00.000Z	0	0	0	0
2020-05-06T03:00:00.000Z	0	0	0	0
2020-05-06T04:00:00.000Z	0	0	0	0
2020-05-06T05:00:00.000Z	0	0	0	0
2020-05-06T06:00:00.000Z	0	0	0	0
2020-05-06T07:00:00.000Z	0	0	0	0
2020-05-06T08:00:00.000Z	0	0	0	0
2020-05-06T09:00:00.000Z	0	0	0	0
2020-05-06T10:00:00.000Z	0	0	0	0
2020-05-06T11:00:00.000Z	0	0	0	0
2020-05-06T12:00:00.000Z	0	0	0	0
2020-05-06T13:00:00.000Z	0	0	0	0
2020-05-06T14:00:00.000Z	0	0	0	0
2020-05-06T15:00:00.000Z	0	0	0	0
2020-05-06T16:00:00.000Z	0	0	0	0
2020-05-06T17:00:00.000Z	0	0	0	0
2020-05-06T18:00:00.000Z	0	0	0	0
2020-05-06T19:00:00.000Z	0	0	0	0
2020-05-06T20:00:00.000Z	0	0	0	0
2020-05-06T21:00:00.000Z	0	0	0	0
2020-05-06T22:00:00.000Z	0	0	0	0
2020-05-06T23:00:00.000Z	0	0	0	0
2020-05-07T00:00:00.000Z	0	0	0	0
2020-05-07T01:00:00.000Z	0	0	0	0
2020-05-07T02:00:00.000Z	0	0	0	0
2020-05-07T03:00:00.000Z	0	0	0	0
2020-05-07T04:00:00.000Z	0	0	0	0
2020-05-07T05:00:00.000Z	0	0	0	0
2020-05-07T06:00:00.000Z	0	0	0	0
2020-05-07T07:00:00.000Z	0	0	0	0
2020-05-07T08:00:00.000Z	0	0	0	0
2020-05-07T09:00:00.000Z	0	0	0	0
2020-05-07T10:00:00.000Z	0	0	0	0
2020-05-07T11:00:00.000Z	0	0	0	0
2020-05-07T12:00:00.000Z	0	0	0	0
2020-05-07T13:00:00.000Z	0	0	0	0
2020-05-07T14:00:00.000Z	0	0	0	0
2020-05-07T15:00:00.000Z	2	1	1	0
2020-05-07T16:00:00.000Z	0	0	0	0
2020-05-07T17:00:00.000Z	0	0	0	0
2020-05-07T18:00:00.000Z	0	0	0	0
2020-05-07T19:00:00.000Z	1	0	1	0
2020-05-07T20:00:00.000Z	0	0	0	0
2020-05-07T21:00:00.000Z	0	0	0	0
2020-05-07T22:00:00.000Z	0	0	0	0
2020-05-07T23:00:00.000Z	0	0	0	0
2020-05-08T00:00:00.000Z	0	0	0	0
2020-05-08T01:00:00.000Z	0	0	0	0
2020-05-08T02:00:00.000Z	0	0	0	0
2020-05-08T03:00:00.000Z	0	0	0	0
2020-05-08T04:00:00.000Z	0	0	0	0
2020-05-08T05:00:00.000Z	0	0	0	0
2020-05-08T06:00:00.000Z	0	0	0	0
2020-05-08T07:00:00.000Z	0	0	0	0
2020-05-08T08:00:00.000Z	1	0	1	0
2020-05-08T09:00:00.000Z	0	0	0	0
2020-05-08T10:00:00.000Z	0	0	0	0
2020-05-08T11:00:00.000Z	0	0	0	0
2020-05-08T12:00:00.000Z	0	0	0	0
2020-05-08T13:00:00.000Z	0	0	0	0
2020-05-08T14:00:00.000Z	0	0	0	0
2020-05-08T15:00:00.000Z	0	0	0	0
2020-05-08T16:00:00.000Z	0	0	0	0
2020-05-08T17:00:00.000Z	0	0	0	0
2020-05-08T18:00:00.000Z	0	0	0	0
2020-05-08T19:00:00.000Z	0	0	0	0
2020-05-08T20:00:00.000Z	0	0	0	0
2020-05-08T21:00:00.000Z	0	0	0	0
2020-05-08T22:00:00.000Z	0	0	0	0
2020-05-08T23:00:00.000Z	0	0	0	0
2020-05-09T00:00:00.000Z	0	0	0	0
2020-05-09T01:00:00.000Z	0	0	0	0
2020-05-09T02:00:00.000Z	0	0	0	0
2020-05-09T03:00:00.000Z	0	0	0	0
2020-05-09T04:00:00.000Z	0	0	0	0
2020-05-09T05:00:00.000Z	0	0	0	0
2020-05-09T06:00:00.000Z	0	0	0	0
2020-05-09T07:00:00.000Z	0	0	0	0
2020-05-09T08:00:00.000Z	0	0	0	0
2020-05-09T09:00:00.000Z	0	0	0	0
2020-05-09T10:00:00.000Z	0	0	0	0
2020-05-09T11:00:00.000Z	0	0	0	0
2020-05-09T12:00:00.000Z	0	0	0	0
2020-05-09T13:00:00.000Z	0	0	0	0
2020-05-09T14:00:00.000Z	0	0	0	0
2020-05-09T15:00:00.000Z	0	0	0	0
2020-05-09T16:00:00.000Z	0	0	0	0
2020-05-09T17:00:00.000Z	0	0	0	0
2020-05-09T18:00:00.000Z	0	0	0	0
2020-05-09T19:00:00.000Z	0	0	0	0
2020-05-09T20:00:00.000Z	0	0	0	0
2020-05-09T21:00:00.000Z	0	0	0	0
2020-05-09T22:00:00.000Z	0	0	0	0
2020-05-09T23:00:00.000Z	0	0	0	0
2020-05-10T00:00:00.000Z	0	0	0	0
2020-05-10T01:00:00.000Z	0	0	0	0
2020-05-10T02:00:00.000Z	0	0	0	0
2020-05-10T03:00:00.000Z	0	0	0	0
2020-05-10T04:00:00.000Z	0	0	0	0
2020-05-10T05:00:00.000Z	0	0	0	0
2020-05-10T06:00:00.000Z	0	0	0	0
2020-05-10T07:00:00.000Z	0	0	0	0
2020-05-10T08:00:00.000Z	0	0	0	0
2020-05-10T09:00:00.000Z	0	0	0	0
2020-05-10T10:00:00.000Z	0	0	0	0
2020-05-10T11:00:00.000Z	0	0	0	0
2020-05-10T12:00:00.000Z	0	0	0	0
2020-05-10T13:00:00.000Z	0	0	0	0
2020-05-10T14:00:00.000Z	0	0	0	0
2020-05-10T15:00:00.000Z	0	0	0	0
2020-05-10T16:00:00.000Z	0	0	0	0
2020-05-10T17:00:00.000Z	0	0	0	0
2020-05-10T18:00:00.000Z	0	0	0	0
2020-05-10T19:00:00.000Z	0	0	0	0
2020-05-10T20:00:00.000Z	0	0	0	0
2020-05-10T21:00:00.000Z	0	0	0	0
2020-05-10T22:00:00.000Z	0	0	0	0
2020-05-10T23:00:00.000Z	0	0	0	0
2020-05-11T00:00:00.000Z	0	0	0	0
2020-05-11T01:00:00.000Z	0	0	0	0
2020-05-11T02:00:00.000Z	0	0	0	0
2020-05-11T03:00:00.000Z	0	0	0	0
2020-05-11T04:00:00.000Z	0	0	0	0
2020-05-11T05:00:00.000Z	0	0	0	0
2020-05-11T06:00:00.000Z	0	0	0	0
2020-05-11T07:00:00.000Z	0	0	0	0
2020-05-11T08:00:00.000Z	1	1	0	0
2020-05-11T09:00:00.000Z	3	0	3	0
2020-05-11T10:00:00.000Z	3	0	3	0
2020-05-11T11:00:00.000Z	1	0	1	0
2020-05-11T12:00:00.000Z	3	0	3	0
2020-05-11T13:00:00.000Z	0	0	0	0
2020-05-11T14:00:00.000Z	0	0	0	0
2020-05-11T15:00:00.000Z	2	0	2	0
2020-05-11T16:00:00.000Z	1	0	1	0
2020-05-11T17:00:00.000Z	0	0	0	0
2020-05-11T18:00:00.000Z	0	0	0	0
2020-05-11T19:00:00.000Z	0	0	0	0
2020-05-11T20:00:00.000Z	1	0	1	0
2020-05-11T21:00:00.000Z	0	0	0	0
2020-05-11T22:00:00.000Z	0	0	0	0
2020-05-11T23:00:00.000Z	0	0	0	0
2020-05-12T00:00:00.000Z	0	0	0	0
2020-05-12T01:00:00.000Z	0	0	0	0
2020-05-12T02:00:00.000Z	0	0	0	0
2020-05-12T03:00:00.000Z	0	0	0	0
2020-05-12T04:00:00.000Z	0	0	0	0
2020-05-12T05:00:00.000Z	1	0	1	0
2020-05-12T06:00:00.000Z	0	0	0	0
2020-05-12T07:00:00.000Z	0	0	0	0
2020-05-12T08:00:00.000Z	0	0	0	0
2020-05-12T09:00:00.000Z	0	0	0	0
2020-05-12T10:00:00.000Z	0	0	0	0
2020-05-12T11:00:00.000Z	0	0	0	0
2020-05-12T12:00:00.000Z	0	0	0	0
2020-05-12T13:00:00.000Z	0	0	0	0
2020-05-12T14:00:00.000Z	0	0	0	0
2020-05-12T15:00:00.000Z	0	0	0	0
2020-05-12T16:00:00.000Z	0	0	0	0
2020-05-12T17:00:00.000Z	0	0	0	0
2020-05-12T18:00:00.000Z	0	0	0	0
2020-05-12T19:00:00.000Z	0	0	0	0
2020-05-12T20:00:00.000Z	2	1	1	0
2020-05-12T21:00:00.000Z	0	0	0	0
2020-05-12T22:00:00.000Z	0	0	0	0
2020-05-12T23:00:00.000Z	0	0	0	0
2020-05-13T00:00:00.000Z	0	0	0	0
2020-05-13T01:00:00.000Z	0	0	0	0
2020-05-13T02:00:00.000Z	0	0	0	0
2020-05-13T03:00:00.000Z	0	0	0	0
2020-05-13T04:00:00.000Z	0	0	0	0
2020-05-13T05:00:00.000Z	0	0	0	0
2020-05-13T06:00:00.000Z	0	0	0	0
2020-05-13T07:00:00.000Z	1	0	1	0
2020-05-13T08:00:00.000Z	0	0	0	0
2020-05-13T09:00:00.000Z	0	0	0	0
2020-05-13T10:00:00.000Z	0	0	0	0
2020-05-13T11:00:00.000Z	0	0	0	0
2020-05-13T12:00:00.000Z	0	0	0	0
2020-05-13T13:00:00.000Z	0	0	0	0
2020-05-13T14:00:00.000Z	0	0	0	0
2020-05-13T15:00:00.000Z	1	0	1	0
2020-05-13T16:00:00.000Z	0	0	0	0
2020-05-13T17:00:00.000Z	0	0	0	0
2020-05-13T18:00:00.000Z	1	0	1	0
2020-05-13T19:00:00.000Z	0	0	0	0
2020-05-13T20:00:00.000Z	1	0	1	0
2020-05-13T21:00:00.000Z	0	0	0	0
2020-05-13T22:00:00.000Z	0	0	0	0
2020-05-13T23:00:00.000Z	0	0	0	0
2020-05-14T00:00:00.000Z	0	0	0	0
2020-05-14T01:00:00.000Z	1	0	1	0
2020-05-14T02:00:00.000Z	1	0	1	0
2020-05-14T03:00:00.000Z	0	0	0	0
2020-05-14T04:00:00.000Z	1	0	1	0
2020-05-14T05:00:00.000Z	0	0	0	0
2020-05-14T06:00:00.000Z	1	0	1	0
2020-05-14T07:00:00.000Z	0	0	0	0
2020-05-14T08:00:00.000Z	0	0	0	0
2020-05-14T09:00:00.000Z	0	0	0	0
2020-05-14T10:00:00.000Z	0	0	0	0
2020-05-14T11:00:00.000Z	0	0	0	0
2020-05-14T12:00:00.000Z	0	0	0	0
2020-05-14T13:00:00.000Z	0	0	0	0
2020-05-14T14:00:00.000Z	0	0	0	0
2020-05-14T15:00:00.000Z	0	0	0	0
2020-05-14T16:00:00.000Z	0	0	0	0
2020-05-14T17:00:00.000Z	0	0	0	0
2020-05-14T18:00:00.000Z	0	0	0	0
2020-05-14T19:00:00.000Z	2	1	1	0
2020-05-14T20:00:00.000Z	0	0	0	0
2020-05-14T21:00:00.000Z	0	0	0	0
2020-05-14T22:00:00.000Z	0	0	0	0
2020-05-14T23:00:00.000Z	0	0	0	0
2020-05-15T00:00:00.000Z	0	0	0	0
2020-05-15T01:00:00.000Z	0	0	0	0
2020-05-15T02:00:00.000Z	0	0	0	0
2020-05-15T03:00:00.000Z	0	0	0	0
2020-05-15T04:00:00.000Z	0	0	0	0
2020-05-15T05:00:00.000Z	0	0	0	0
2020-05-15T06:00:00.000Z	0	0	0	0
2020-05-15T07:00:00.000Z	0	0	0	0
2020-05-15T08:00:00.000Z	0	0	0	0
2020-05-15T09:00:00.000Z	0	0	0	0
2020-05-15T10:00:00.000Z	1	1	0	0
2020-05-15T11:00:00.000Z	2	0	2	0
2020-05-15T12:00:00.000Z	0	0	0	0
2020-05-15T13:00:00.000Z	1	0	1	0
2020-05-15T14:00:00.000Z	0	0	0	0
2020-05-15T15:00:00.000Z	1	0	1	0
2020-05-15T16:00:00.000Z	3	0	3	0
2020-05-15T17:00:00.000Z	0	0	0	0
2020-05-15T18:00:00.000Z	1	0	1	0
2020-05-15T19:00:00.000Z	1	0	1	0
2020-05-15T20:00:00.000Z	1	0	1	0
2020-05-15T21:00:00.000Z	1	0	1	0
2020-05-15T22:00:00.000Z	0	0	0	0
2020-05-15T23:00:00.000Z	0	0	0	0
2020-05-16T00:00:00.000Z	0	0	0	0
2020-05-16T01:00:00.000Z	0	0	0	0
2020-05-16T02:00:00.000Z	0	0	0	0
2020-05-16T03:00:00.000Z	0	0	0	0
2020-05-16T04:00:00.000Z	0	0	0	0
2020-05-16T05:00:00.000Z	0	0	0	0
2020-05-16T06:00:00.000Z	0	0	0	0
2020-05-16T07:00:00.000Z	0	0	0	0
2020-05-16T08:00:00.000Z	0	0	0	0
2020-05-16T09:00:00.000Z	0	0	0	0
2020-05-16T10:00:00.000Z	0	0	0	0
2020-05-16T11:00:00.000Z	0	0	0	0
2020-05-16T12:00:00.000Z	0	0	0	0
2020-05-16T13:00:00.000Z	0	0	0	0
2020-05-16T14:00:00.000Z	0	0	0	0
2020-05-16T15:00:00.000Z	0	0	0	0
2020-05-16T16:00:00.000Z	2	1	1	0
2020-05-16T17:00:00.000Z	1	0	1	0
2020-05-16T18:00:00.000Z	0	0	0	0
2020-05-16T19:00:00.000Z	0	0	0	0
2020-05-16T20:00:00.000Z	0	0	0	0
2020-05-16T21:00:00.000Z	0	0	0	0
2020-05-16T22:00:00.000Z	0	0	0	0
2020-05-16T23:00:00.000Z	0	0	0	0
2020-05-17T00:00:00.000Z	0	0	0	0
2020-05-17T01:00:00.000Z	0	0	0	0
2020-05-17T02:00:00.000Z	0	0	0	0
2020-05-17T03:00:00.000Z	0	0	0	0
2020-05-17T04:00:00.000Z	0	0	0	0
2020-05-17T05:00:00.000Z	0	0	0	0
2020-05-17T06:00:00.000Z	0	0	0	0
2020-05-17T07:00:00.000Z	0	0	0	0
2020-05-17T08:00:00.000Z	0	0	0	0
2020-05-17T09:00:00.000Z	0	0	0	0
2020-05-17T10:00:00.000Z	0	0	0	0
2020-05-17T11:00:00.000Z	0	0	0	0
2020-05-17T12:00:00.000Z	0	0	0	0
2020-05-17T13:00:00.000Z	0	0	0	0
2020-05-17T14:00:00.000Z	0	0	0	0
2020-05-17T15:00:00.000Z	0	0	0	0
2020-05-17T16:00:00.000Z	0	0	0	0
2020-05-17T17:00:00.000Z	0	0	0	0
2020-05-17T18:00:00.000Z	0	0	0	0
2020-05-17T19:00:00.000Z	0	0	0	0
2020-05-17T20:00:00.000Z	0	0	0	0
2020-05-17T21:00:00.000Z	0	0	0	0
2020-05-17T22:00:00.000Z	0	0	0	0
2020-05-17T23:00:00.000Z	0	0	0	0
2020-05-18T00:00:00.000Z	1	0	1	0
2020-05-18T01:00:00.000Z	0	0	0	0
2020-05-18T02:00:00.000Z	0	0	0	0
2020-05-18T03:00:00.000Z	0	0	0	0
2020-05-18T04:00:00.000Z	0	0	0	0
2020-05-18T05:00:00.000Z	0	0	0	0
2020-05-18T06:00:00.000Z	0	0	0	0
2020-05-18T07:00:00.000Z	2	0	2	0
2020-05-18T08:00:00.000Z	0	0	0	0
2020-05-18T09:00:00.000Z	0	0	0	0
2020-05-18T10:00:00.000Z	0	0	0	0
2020-05-18T11:00:00.000Z	0	0	0	0
2020-05-18T12:00:00.000Z	5	1	4	0
2020-05-18T13:00:00.000Z	1	0	1	0
2020-05-18T14:00:00.000Z	0	0	0	0
2020-05-18T15:00:00.000Z	1	0	1	0
2020-05-18T16:00:00.000Z	1	0	1	0
2020-05-18T17:00:00.000Z	0	0	0	0
2020-05-18T18:00:00.000Z	0	0	0	0
2020-05-18T19:00:00.000Z	0	0	0	0
2020-05-18T20:00:00.000Z	0	0	0	0
2020-05-18T21:00:00.000Z	0	0	0	0
2020-05-18T22:00:00.000Z	0	0	0	0
2020-05-18T23:00:00.000Z	0	0	0	0
2020-05-19T00:00:00.000Z	0	0	0	0
2020-05-19T01:00:00.000Z	0	0	0	0
2020-05-19T02:00:00.000Z	0	0	0	0
2020-05-19T03:00:00.000Z	0	0	0	0
2020-05-19T04:00:00.000Z	0	0	0	0
2020-05-19T05:00:00.000Z	0	0	0	0
2020-05-19T06:00:00.000Z	0	0	0	0
2020-05-19T07:00:00.000Z	0	0	0	0
2020-05-19T08:00:00.000Z	0	0	0	0
2020-05-19T09:00:00.000Z	0	0	0	0
2020-05-19T10:00:00.000Z	0	0	0	0
2020-05-19T11:00:00.000Z	0	0	0	0
2020-05-19T12:00:00.000Z	0	0	0	0
2020-05-19T13:00:00.000Z	0	0	0	0
2020-05-19T14:00:00.000Z	0	0	0	0
2020-05-19T15:00:00.000Z	0	0	0	0
2020-05-19T16:00:00.000Z	0	0	0	0
2020-05-19T17:00:00.000Z	0	0	0	0
2020-05-19T18:00:00.000Z	0	0	0	0
2020-05-19T19:00:00.000Z	0	0	0	0
2020-05-19T20:00:00.000Z	0	0	0	0
2020-05-19T21:00:00.000Z	0	0	0	0
2020-05-19T22:00:00.000Z	0	0	0	0
2020-05-19T23:00:00.000Z	0	0	0	0
2020-05-20T00:00:00.000Z	0	0	0	0
2020-05-20T01:00:00.000Z	0	0	0	0
2020-05-20T02:00:00.000Z	0	0	0	0
2020-05-20T03:00:00.000Z	0	0	0	0
2020-05-20T04:00:00.000Z	0	0	0	0
2020-05-20T05:00:00.000Z	0	0	0	0
2020-05-20T06:00:00.000Z	0	0	0	0
2020-05-20T07:00:00.000Z	0	0	0	0
2020-05-20T08:00:00.000Z	0	0	0	0
2020-05-20T09:00:00.000Z	0	0	0	0
2020-05-20T10:00:00.000Z	0	0	0	0
2020-05-20T11:00:00.000Z	0	0	0	0
2020-05-20T12:00:00.000Z	0	0	0	0
2020-05-20T13:00:00.000Z	0	0	0	0
2020-05-20T14:00:00.000Z	0	0	0	0
2020-05-20T15:00:00.000Z	0	0	0	0
2020-05-20T16:00:00.000Z	0	0	0	0
2020-05-20T17:00:00.000Z	0	0	0	0
2020-05-20T18:00:00.000Z	0	0	0	0
2020-05-20T19:00:00.000Z	0	0	0	0
2020-05-20T20:00:00.000Z	0	0	0	0
2020-05-20T21:00:00.000Z	0	0	0	0
2020-05-20T22:00:00.000Z	0	0	0	0
2020-05-20T23:00:00.000Z	0	0	0	0
2020-05-21T00:00:00.000Z	0	0	0	0
2020-05-21T01:00:00.000Z	0	0	0	0
2020-05-21T02:00:00.000Z	0	0	0	0
2020-05-21T03:00:00.000Z	0	0	0	0
2020-05-21T04:00:00.000Z	0	0	0	0
2020-05-21T05:00:00.000Z	0	0	0	0
2020-05-21T06:00:00.000Z	0	0	0	0
2020-05-21T07:00:00.000Z	0	0	0	0
2020-05-21T08:00:00.000Z	0	0	0	0
2020-05-21T09:00:00.000Z	0	0	0	0
2020-05-21T10:00:00.000Z	0	0	0	0
2020-05-21T11:00:00.000Z	0	0	0	0
2020-05-21T12:00:00.000Z	0	0	0	0
2020-05-21T13:00:00.000Z	0	0	0	0
2020-05-21T14:00:00.000Z	0	0	0	0
2020-05-21T15:00:00.000Z	0	0	0	0
2020-05-21T16:00:00.000Z	0	0	0	0
2020-05-21T17:00:00.000Z	0	0	0	0
2020-05-21T18:00:00.000Z	0	0	0	0
2020-05-21T19:00:00.000Z	0	0	0	0
2020-05-21T20:00:00.000Z	0	0	0	0
2020-05-21T21:00:00.000Z	0	0	0	0
2020-05-21T22:00:00.000Z	0	0	0	0
2020-05-21T23:00:00.000Z	0	0	0	0
2020-05-22T00:00:00.000Z	0	0	0	0
2020-05-22T01:00:00.000Z	0	0	0	0
2020-05-22T02:00:00.000Z	0	0	0	0
2020-05-22T03:00:00.000Z	0	0	0	0
2020-05-22T04:00:00.000Z	0	0	0	0
2020-05-22T05:00:00.000Z	0	0	0	0
2020-05-22T06:00:00.000Z	0	0	0	0
2020-05-22T07:00:00.000Z	0	0	0	0
2020-05-22T08:00:00.000Z	0	0	0	0
2020-05-22T09:00:00.000Z	0	0	0	0
2020-05-22T10:00:00.000Z	0	0	0	0
2020-05-22T11:00:00.000Z	0	0	0	0
2020-05-22T12:00:00.000Z	0	0	0	0
2020-05-22T13:00:00.000Z	0	0	0	0
2020-05-22T14:00:00.000Z	0	0	0	0
2020-05-22T15:00:00.000Z	0	0	0	0
2020-05-22T16:00:00.000Z	0	0	0	0
2020-05-22T17:00:00.000Z	0	0	0	0
2020-05-22T18:00:00.000Z	0	0	0	0
2020-05-22T19:00:00.000Z	0	0	0	0
2020-05-22T20:00:00.000Z	0	0	0	0
2020-05-22T21:00:00.000Z	0	0	0	0
2020-05-22T22:00:00.000Z	1	1	0	0
2020-05-22T23:00:00.000Z	0	0	0	0
2020-05-23T00:00:00.000Z	0	0	0	0
2020-05-23T01:00:00.000Z	0	0	0	0
2020-05-23T02:00:00.000Z	1	0	1	0
2020-05-23T03:00:00.000Z	0	0	0	0
2020-05-23T04:00:00.000Z	0	0	0	0
2020-05-23T05:00:00.000Z	0	0	0	0
2020-05-23T06:00:00.000Z	0	0	0	0
2020-05-23T07:00:00.000Z	0	0	0	0
2020-05-23T08:00:00.000Z	0	0	0	0
2020-05-23T09:00:00.000Z	0	0	0	0
2020-05-23T10:00:00.000Z	0	0	0	0
2020-05-23T11:00:00.000Z	0	0	0	0
2020-05-23T12:00:00.000Z	0	0	0	0
2020-05-23T13:00:00.000Z	0	0	0	0
2020-05-23T14:00:00.000Z	0	0	0	0
2020-05-23T15:00:00.000Z	0	0	0	0
2020-05-23T16:00:00.000Z	0	0	0	0
2020-05-23T17:00:00.000Z	0	0	0	0
2020-05-23T18:00:00.000Z	0	0	0	0
2020-05-23T19:00:00.000Z	0	0	0	0
2020-05-23T20:00:00.000Z	0	0	0	0
2020-05-23T21:00:00.000Z	0	0	0	0
2020-05-23T22:00:00.000Z	0	0	0	0
2020-05-23T23:00:00.000Z	0	0	0	0
2020-05-24T00:00:00.000Z	0	0	0	0
2020-05-24T01:00:00.000Z	0	0	0	0
2020-05-24T02:00:00.000Z	0	0	0	0
2020-05-24T03:00:00.000Z	0	0	0	0
2020-05-24T04:00:00.000Z	0	0	0	0
2020-05-24T05:00:00.000Z	0	0	0	0
2020-05-24T06:00:00.000Z	0	0	0	0
2020-05-24T07:00:00.000Z	0	0	0	0
2020-05-24T08:00:00.000Z	0	0	0	0
2020-05-24T09:00:00.000Z	0	0	0	0
2020-05-24T10:00:00.000Z	0	0	0	0
2020-05-24T11:00:00.000Z	0	0	0	0
2020-05-24T12:00:00.000Z	0	0	0	0
2020-05-24T13:00:00.000Z	0	0	0	0
2020-05-24T14:00:00.000Z	0	0	0	0
2020-05-24T15:00:00.000Z	0	0	0	0
2020-05-24T16:00:00.000Z	0	0	0	0
2020-05-24T17:00:00.000Z	0	0	0	0
2020-05-24T18:00:00.000Z	0	0	0	0
2020-05-24T19:00:00.000Z	0	0	0	0
2020-05-24T20:00:00.000Z	0	0	0	0
2020-05-24T21:00:00.000Z	0	0	0	0
2020-05-24T22:00:00.000Z	0	0	0	0
2020-05-24T23:00:00.000Z	0	0	0	0
2020-05-25T00:00:00.000Z	0	0	0	0
2020-05-25T01:00:00.000Z	0	0	0	0
2020-05-25T02:00:00.000Z	0	0	0	0
2020-05-25T03:00:00.000Z	0	0	0	0
2020-05-25T04:00:00.000Z	0	0	0	0
2020-05-25T05:00:00.000Z	0	0	0	0
2020-05-25T06:00:00.000Z	0	0	0	0
2020-05-25T07:00:00.000Z	0	0	0	0
2020-05-25T08:00:00.000Z	0	0	0	0
2020-05-25T09:00:00.000Z	0	0	0	0
2020-05-25T10:00:00.000Z	0	0	0	0
2020-05-25T11:00:00.000Z	0	0	0	0
2020-05-25T12:00:00.000Z	0	0	0	0
2020-05-25T13:00:00.000Z	0	0	0	0
2020-05-25T14:00:00.000Z	0	0	0	0
2020-05-25T15:00:00.000Z	0	0	0	0
2020-05-25T16:00:00.000Z	0	0	0	0
2020-05-25T17:00:00.000Z	0	0	0	0
2020-05-25T18:00:00.000Z	0	0	0	0
2020-05-25T19:00:00.000Z	0	0	0	0
2020-05-25T20:00:00.000Z	0	0	0	0
2020-05-25T21:00:00.000Z	0	0	0	0
2020-05-25T22:00:00.000Z	0	0	0	0
2020-05-25T23:00:00.000Z	0	0	0	0
2020-05-26T00:00:00.000Z	0	0	0	0
2020-05-26T01:00:00.000Z	0	0	0	0
2020-05-26T02:00:00.000Z	1	0	0	1
2020-05-26T03:00:00.000Z	0	0	0	0
2020-05-26T04:00:00.000Z	0	0	0	0
2020-05-26T05:00:00.000Z	0	0	0	0
2020-05-26T06:00:00.000Z	0	0	0	0
2020-05-26T07:00:00.000Z	0	0	0	0
2020-05-26T08:00:00.000Z	0	0	0	0
2020-05-26T09:00:00.000Z	0	0	0	0
2020-05-26T10:00:00.000Z	0	0	0	0
2020-05-26T11:00:00.000Z	0	0	0	0
2020-05-26T12:00:00.000Z	0	0	0	0
2020-05-26T13:00:00.000Z	0	0	0	0
2020-05-26T14:00:00.000Z	0	0	0	0
2020-05-26T15:00:00.000Z	0	0	0	0
2020-05-26T16:00:00.000Z	0	0	0	0
2020-05-26T17:00:00.000Z	0	0	0	0
2020-05-26T18:00:00.000Z	0	0	0	0
2020-05-26T19:00:00.000Z	0	0	0	0
2020-05-26T20:00:00.000Z	0	0	0	0
2020-05-26T21:00:00.000Z	0	0	0	0
2020-05-26T22:00:00.000Z	0	0	0	0
2020-05-26T23:00:00.000Z	0	0	0	0
2020-05-27T00:00:00.000Z	0	0	0	0
2020-05-27T01:00:00.000Z	0	0	0	0
2020-05-27T02:00:00.000Z	0	0	0	0
2020-05-27T03:00:00.000Z	0	0	0	0
2020-05-27T04:00:00.000Z	0	0	0	0
2020-05-27T05:00:00.000Z	0	0	0	0
2020-05-27T06:00:00.000Z	0	0	0	0
2020-05-27T07:00:00.000Z	0	0	0	0
2020-05-27T08:00:00.000Z	0	0	0	0
2020-05-27T09:00:00.000Z	0	0	0	0
2020-05-27T10:00:00.000Z	0	0	0	0
2020-05-27T11:00:00.000Z	0	0	0	0
2020-05-27T12:00:00.000Z	0	0	0	0
2020-05-27T13:00:00.000Z	0	0	0	0
2020-05-27T14:00:00.000Z	1	1	0	0
2020-05-27T15:00:00.000Z	1	0	1	0
2020-05-27T16:00:00.000Z	1	0	1	0
2020-05-27T17:00:00.000Z	0	0	0	0
2020-05-27T18:00:00.000Z	0	0	0	0
2020-05-27T19:00:00.000Z	0	0	0	0
2020-05-27T20:00:00.000Z	0	0	0	0
2020-05-27T21:00:00.000Z	0	0	0	0
2020-05-27T22:00:00.000Z	0	0	0	0
2020-05-27T23:00:00.000Z	0	0	0	0
2020-05-28T00:00:00.000Z	0	0	0	0
2020-05-28T01:00:00.000Z	0	0	0	0
2020-05-28T02:00:00.000Z	0	0	0	0
2020-05-28T03:00:00.000Z	0	0	0	0
2020-05-28T04:00:00.000Z	0	0	0	0
2020-05-28T05:00:00.000Z	0	0	0	0
2020-05-28T06:00:00.000Z	0	0	0	0
2020-05-28T07:00:00.000Z	0	0	0	0
2020-05-28T08:00:00.000Z	0	0	0	0
2020-05-28T09:00:00.000Z	0	0	0	0
2020-05-28T10:00:00.000Z	0	0	0	0
2020-05-28T11:00:00.000Z	0	0	0	0
2020-05-28T12:00:00.000Z	0	0	0	0
2020-05-28T13:00:00.000Z	0	0	0	0
2020-05-28T14:00:00.000Z	0	0	0	0
2020-05-28T15:00:00.000Z	0	0	0	0
2020-05-28T16:00:00.000Z	0	0	0	0
2020-05-28T17:00:00.000Z	0	0	0	0
2020-05-28T18:00:00.000Z	0	0	0	0
2020-05-28T19:00:00.000Z	0	0	0	0
2020-05-28T20:00:00.000Z	0	0	0	0
2020-05-28T21:00:00.000Z	0	0	0	0
2020-05-28T22:00:00.000Z	0	0	0	0
2020-05-28T23:00:00.000Z	0	0	0	0
2020-05-29T00:00:00.000Z	0	0	0	0
2020-05-29T01:00:00.000Z	0	0	0	0
2020-05-29T02:00:00.000Z	0	0	0	0
2020-05-29T03:00:00.000Z	0	0	0	0
2020-05-29T04:00:00.000Z	0	0	0	0
2020-05-29T05:00:00.000Z	0	0	0	0
2020-05-29T06:00:00.000Z	0	0	0	0
2020-05-29T07:00:00.000Z	0	0	0	0
2020-05-29T08:00:00.000Z	0	0	0	0
2020-05-29T09:00:00.000Z	2	1	1	0
2020-05-29T10:00:00.000Z	1	0	1	0
2020-05-29T11:00:00.000Z	0	0	0	0
2020-05-29T12:00:00.000Z	0	0	0	0
2020-05-29T13:00:00.000Z	1	0	1	0
2020-05-29T14:00:00.000Z	1	0	1	0
2020-05-29T15:00:00.000Z	0	0	0	0
2020-05-29T16:00:00.000Z	0	0	0	0
2020-05-29T17:00:00.000Z	0	0	0	0
2020-05-29T18:00:00.000Z	0	0	0	0
2020-05-29T19:00:00.000Z	0	0	0	0
2020-05-29T20:00:00.000Z	0	0	0	0
2020-05-29T21:00:00.000Z	0	0	0	0
2020-05-29T22:00:00.000Z	0	0	0	0
2020-05-29T23:00:00.000Z	0	0	0	0
2020-05-30T00:00:00.000Z	0	0	0	0
2020-05-30T01:00:00.000Z	1	0	1	0
2020-05-30T02:00:00.000Z	0	0	0	0
2020-05-30T03:00:00.000Z	0	0	0	0
2020-05-30T04:00:00.000Z	0	0	0	0
2020-05-30T05:00:00.000Z	0	0	0	0
2020-05-30T06:00:00.000Z	0	0	0	0
2020-05-30T07:00:00.000Z	0	0	0	0
2020-05-30T08:00:00.000Z	0	0	0	0
2020-05-30T09:00:00.000Z	0	0	0	0
2020-05-30T10:00:00.000Z	0	0	0	0
2020-05-30T11:00:00.000Z	0	0	0	0
2020-05-30T12:00:00.000Z	0	0	0	0
2020-05-30T13:00:00.000Z	0	0	0	0
2020-05-30T14:00:00.000Z	0	0	0	0
2020-05-30T15:00:00.000Z	0	0	0	0
2020-05-30T16:00:00.000Z	0	0	0	0
2020-05-30T17:00:00.000Z	0	0	0	0
2020-05-30T18:00:00.000Z	1	0	0	1

## Sheet: engagement_distribution
Favorites	Retweets
4561	2355

## Sheet: posts_distribution
Tweets	Retweets	Replies
245	2201	37

## Sheet: engagement_times
	Sunday	Monday	Tuesday	Wednesday	Thursday	Friday	Saturday
0	0	53	127	14	0	0	32
1	0	0	36	39	23	41	43
2	242	0	49	15	11	9	2
3	0	0	36	12	87	69	0
4	4	0	3	0	11	0	57
5	0	0	0	0	0	0	0
6	0	0	0	0	0	0	0
7	0	2	34	1	16	0	0
8	0	0	0	0	2	3	7
9	5	0	0	0	8	0	0
10	7	49	0	38	0	21	10
11	0	18	0	43	0	8	1
12	32	5	0	1	16	26	3
13	4	1	1	3	1	144	0
14	4	15	8	67	36	33	68
15	16	8	0	64	45	135	41
16	99	3	0	181	8	68	14
17	3	23	664	23	34	0	901
18	114	21	14	17	46	53	17
19	104	24	61	46	146	44	187
20	0	4	42	89	17	884	59
21	33	202	170	9	15	39	14
22	6	4	23	39	18	116	10
23	0	5	8	44	60	26	0

## Sheet: posts_times
	Sunday	Monday	Tuesday	Wednesday	Thursday	Friday	Saturday
0	12	14	23	15	12	5	36
1	8	10	14	9	18	9	17
2	16	13	16	12	14	5	23
3	11	10	15	16	26	14	19
4	13	7	20	11	14	18	15
5	9	0	7	15	14	15	11
6	12	3	6	13	12	8	8
7	5	10	10	10	13	13	12
8	4	5	6	10	17	5	6
9	15	5	5	14	4	3	3
10	9	3	6	7	3	11	9
11	10	10	3	14	12	8	11
12	7	14	4	8	6	6	10
13	9	9	4	8	21	10	8
14	13	12	7	16	13	21	9
15	23	8	13	21	21	28	20
16	15	3	4	24	13	36	20
17	11	15	24	19	31	18	18
18	26	12	30	19	23	28	23
19	25	6	18	16	32	17	34
20	6	14	22	29	21	60	30
21	16	16	34	23	18	35	37
22	11	15	23	20	18	34	27
23	12	18	24	15	20	31	11

## Sheet: media_type
Type	Engagement	Favorites	Retweets	Frequency
Photos	3146	1981	1165	1155
Videos	273	174	99	99
GIFs	14	13	1	2

## Sheet: geotagged
Country	Frequency
US	6
GB	2
SA	5

## Sheet: geotagged_US
US State	Frequency
tx	2
ut	1
ks	1
oh	1
ga	1

[truncated: 10 more sheets: hashtags, mentions, emoticons, sources, languages, domains, webpages, geocountries, geostates, words]
